# Supplementary material for: Transcriptomics as an Early Warning of Domoic Acid Exposure in Pacific Razor Clams (Siliqua patula)
Source: Toxins (Basel). 2025 Apr 11;17(4):194. doi: 10.3390/toxins17040194 (PMC12031274; doi:10.3390/toxins17040194)
Supplement: Supplementary file 1 [file toxins-17-00194-s001.zip]

Archive with 5 entries (5 files):
- Supplementary File S1. bloom vs pre-bloom.pdf
- Supplementary File S2. Pre-bloom vs post-bloom DEG.pdf
- Supplementary File S3. Bloom vs post-bloom DEG.pdf
- Supplementary File S4. Functional categories assigned to DEGs.xlsx
- Supplementary File S5. Environmental data collected at the time of sampling..xlsx
