# Supplementary material for: Transcriptomics as an Early Warning of Domoic Acid Exposure in Pacific Razor Clams (Siliqua patula)
Source: Toxins (Basel). 2025 Apr 11;17(4):194. doi: 10.3390/toxins17040194 (PMC12031274; doi:10.3390/toxins17040194)
Supplement: Supplementary file 1 [file toxins-17-00194-s001.zip › Supplementary File S4. Functional categories assigned to DEGs.xlsx]

## Sheet: Trinotate_updated
transcript_id	sprot_Top_BLASTX_hit	RNAMMER	prot_id	prot_coords	sprot_Top_BLASTP_hit	Pfam	SignalP	TmHMM	eggnog	Kegg	gene_ontology_BLASTX	gene_ontology_BLASTP	gene_ontology_Pfam	transcript	peptide
a_HQ_transcript/8	.	.	a_HQ_transcript/8.p1	126-8759[+]	DYH6_HUMAN^DYH6_HUMAN^Q:45-2876,H:22-2840^64.18%ID^E:0^RecName: Full=Dynein axonemal heavy chain 6 {ECO:0000305};^Eukaryota; Metazoa; Chordata; Craniata; Vertebrata; Euteleostomi; Mammalia; Eutheria; Euarchontoglires; Primates; Haplorrhini; Catarrhini; Hominidae; Homo	DHC_N2:779:897:5.4e-132;DHC_N2:918:1342:5.4e-132;AAA_6:1470:1700:9.6e-99;AAA_8:1760:1801:9.8e-82;AAA_8:2453:2714:9.8e-82;AAA_7:1763:1799:2e-58;AAA_7:2093:2364:2e-58;AAA_5:1508:1628:2.8e-21;AAA_5:1784:1928:2.8e-21;AAA_5:2128:2266:2.8e-21;AAA_5:2479:2518:2.8e-21;MT:827:862:1.1e-16;MT:2726:2857:1.1e-16;AAA:875:898:3.4e-11;AAA:1508:1540:3.4e-11;AAA:1785:1807:3.4e-11;AAA:2128:2202:3.4e-11;AAA:2480:254…	.	.	.	KEGG:hsa:1768	.	GO:0097729^cellular_component^9+2 motile cilium`GO:0005930^cellular_component^axoneme`GO:0030286^cellular_component^dynein complex`GO:0005874^cellular_component^microtubule`GO:0005524^molecular_function^ATP binding`GO:0016887^molecular_function^ATP hydrolysis activity`GO:0045505^molecular_function^dynein intermediate chain binding`GO:0051959^molecular_function^dynein light intermediate chain bind…	.	.	.
a_HQ_transcript/9	.	.	a_HQ_transcript/9.p1	4266-6809[+]	DYHC_HELCR^DYHC_HELCR^Q:37-721,H:3315-4007^76.335%ID^E:0^RecName: Full=Dynein beta chain, ciliary;^Eukaryota; Metazoa; Echinodermata; Eleutherozoa; Echinozoa; Echinoidea; Euechinoidea; Echinacea; Camarodonta; Echinidea; Echinometridae; Heliocidaris	AAA_9:130:357:3.2e-136;Dynein_heavy:488:699:1.7e-85;MT:36:112:1.3e-38;MT:296:331:1.3e-38;	.	.	.	.	.	GO:0005737^cellular_component^cytoplasm`GO:0030286^cellular_component^dynein complex`GO:0005874^cellular_component^microtubule`GO:0031514^cellular_component^motile cilium`GO:0005524^molecular_function^ATP binding`GO:0045505^molecular_function^dynein intermediate chain binding`GO:0051959^molecular_function^dynein light intermediate chain binding`GO:0008569^molecular_function^minus-end-directed mic…	.	.	.
a_HQ_transcript/27	.	.	a_HQ_transcript/27.p1	345-5780[+]	NR1AA_DANRE^NR1AA_DANRE^Q:48-1176,H:266-1440^28.013%ID^E:3.25e-124^RecName: Full=Neurexin-1a;^Eukaryota; Metazoa; Chordata; Craniata; Vertebrata; Euteleostomi; Actinopterygii; Neopterygii; Teleostei; Ostariophysi; Cypriniformes; Danionidae; Danioninae; Danio`NR1AA_DANRE^NR1AA_DANRE^Q:284-1040,H:50-875^22.588%ID^E:3.74e-36^RecName: Full=Neurexin-1a;^Eukaryota; Metazoa; Chordata; Craniata; Vertebra…	Laminin_G_2:78:204:3.5e-95;Laminin_G_2:289:415:3.5e-95;Laminin_G_2:506:625:3.5e-95;Laminin_G_2:684:813:3.5e-95;Laminin_G_2:909:1030:3.5e-95;Laminin_G_2:1391:1422:3.5e-95;Laminin_G_1:78:205:1e-72;Laminin_G_1:289:416:1e-72;Laminin_G_1:506:598:1e-72;Laminin_G_1:684:813:1e-72;Laminin_G_1:909:1030:1e-72;Laminin_G_1:1411:1427:1e-72;WD40:824:834:1.9e-20;WD40:1682:1713:1.9e-20;WD40:1719:1754:1.9e-20;Lami…	sigP:1^24^0.585	.	.	KEGG:dre:565531	.	GO:0016020^cellular_component^membrane`GO:0046872^molecular_function^metal ion binding`GO:0007155^biological_process^cell adhesion`GO:0002040^biological_process^sprouting angiogenesis	.	.	.
a_HQ_transcript/39	.	.	a_HQ_transcript/39.p1	492-4823[+]	DUOX2_PIG^DUOX2_PIG^Q:1-1443,H:150-1545^41.104%ID^E:0^RecName: Full=Dual oxidase 2;^Eukaryota; Metazoa; Chordata; Craniata; Vertebrata; Euteleostomi; Mammalia; Eutheria; Laurasiatheria; Artiodactyla; Suina; Suidae; Sus	An_peroxidase:1:462:2e-104;NAD_binding_6:1270:1425:5.4e-31;FAD_binding_8:1168:1262:7.7e-19;Ferric_reduct:949:977:1.4e-12;Ferric_reduct:991:1127:1.4e-12;efhand:737:762:7.5e-08;efhand:773:800:7.5e-08;EF_hand_4:738:762:1.6e-06;EF_hand_4:774:798:1.6e-06;EF_hand_5:698:761:1.7e-06;EF_hand_5:774:810:1.7e-06;NAD_binding_1:1275:1343:8.9e-06;NAD_binding_1:1400:1421:8.9e-06;	.	ExpAA=155.82^PredHel=6^Topology=o513-535i939-961o976-998i1019-1041o1077-1099i1112-1129o	.	KEGG:ssc:397060	.	GO:0070161^cellular_component^anchoring junction`GO:0045177^cellular_component^apical part of cell`GO:0016324^cellular_component^apical plasma membrane`GO:0005829^cellular_component^cytosol`GO:0005783^cellular_component^endoplasmic reticulum`GO:0043020^cellular_component^NADPH oxidase complex`GO:0005886^cellular_component^plasma membrane`GO:0005509^molecular_function^calcium ion binding`GO:002003…	.	.	.
a_HQ_transcript/45	.	.	a_HQ_transcript/45.p1	380-1336[+]	VATB_MANSE^VATB_MANSE^Q:1-314,H:110-423^94.904%ID^E:0^RecName: Full=V-type proton ATPase subunit B;^Eukaryota; Metazoa; Ecdysozoa; Arthropoda; Hexapoda; Insecta; Pterygota; Neoptera; Endopterygota; Lepidoptera; Glossata; Ditrysia; Bombycoidea; Sphingidae; Sphinginae; Sphingini; Manduca	ATP-synt_ab:46:274:3.6e-62;	.	.	.	.	.	GO:0033180^cellular_component^proton-transporting V-type ATPase, V1 domain`GO:0005524^molecular_function^ATP binding`GO:0046961^molecular_function^proton-transporting ATPase activity, rotational mechanism`GO:0046034^biological_process^ATP metabolic process	.	.	.
a_HQ_transcript/50	.	.	a_HQ_transcript/50.p1	109-1704[+]	EAA2_RAT^EAA2_RAT^Q:33-491,H:41-516^34.244%ID^E:3.47e-92^RecName: Full=Excitatory amino acid transporter 2;^Eukaryota; Metazoa; Chordata; Craniata; Vertebrata; Euteleostomi; Mammalia; Eutheria; Euarchontoglires; Glires; Rodentia; Myomorpha; Muroidea; Muridae; Murinae; Rattus	SDF:38:467:9e-100;	.	ExpAA=196.43^PredHel=8^Topology=i33-55o75-97i110-132o214-233i254-276o291-313i362-384o399-421i	.	KEGG:rno:29482	.	GO:0097449^cellular_component^astrocyte projection`GO:0030673^cellular_component^axolemma`GO:0030424^cellular_component^axon`GO:0044297^cellular_component^cell body`GO:0009986^cellular_component^cell surface`GO:0043198^cellular_component^dendritic shaft`GO:0043197^cellular_component^dendritic spine`GO:0098978^cellular_component^glutamatergic synapse`GO:0016020^cellular_component^membrane`GO:00987…	.	.	.
a_HQ_transcript/54	.	.	a_HQ_transcript/54.p1	3-1082[+]	KC1A_XENLA^KC1A_XENLA^Q:38-350,H:1-313^91.374%ID^E:0^RecName: Full=Casein kinase I isoform alpha;^Eukaryota; Metazoa; Chordata; Craniata; Vertebrata; Euteleostomi; Amphibia; Batrachia; Anura; Pipoidea; Pipidae; Xenopodinae; Xenopus; Xenopus	Pkinase:54:285:3.1e-37;Pkinase_Tyr:56:282:3e-16;	.	.	.	KEGG:xla:379624	.	GO:0005813^cellular_component^centrosome`GO:0036064^cellular_component^ciliary basal body`GO:0005737^cellular_component^cytoplasm`GO:0000776^cellular_component^kinetochore`GO:0016607^cellular_component^nuclear speck`GO:0005819^cellular_component^spindle`GO:0005524^molecular_function^ATP binding`GO:0106310^molecular_function^protein serine kinase activity`GO:0004674^molecular_function^protein seri…	.	.	.
a_HQ_transcript/58	.	.	a_HQ_transcript/58.p1	139-852[+]	UB2R1_HUMAN^UB2R1_HUMAN^Q:1-237,H:1-236^69.198%ID^E:7.97e-116^RecName: Full=Ubiquitin-conjugating enzyme E2 R1;^Eukaryota; Metazoa; Chordata; Craniata; Vertebrata; Euteleostomi; Mammalia; Eutheria; Euarchontoglires; Primates; Haplorrhini; Catarrhini; Hominidae; Homo	UQ_con:13:152:8.4e-49;	.	.	.	KEGG:hsa:997	.	GO:0005829^cellular_component^cytosol`GO:0016607^cellular_component^nuclear speck`GO:0005654^cellular_component^nucleoplasm`GO:0005634^cellular_component^nucleus`GO:0005524^molecular_function^ATP binding`GO:0061631^molecular_function^ubiquitin conjugating enzyme activity`GO:0004842^molecular_function^ubiquitin-protein transferase activity`GO:0035458^biological_process^cellular response to interfe…	.	.	.
a_HQ_transcript/71	.	.	a_HQ_transcript/71.p1	62-6106[+]	MATN2_HUMAN^MATN2_HUMAN^Q:96-429,H:303-647^35.244%ID^E:2.77e-54^RecName: Full=Matrilin-2;^Eukaryota; Metazoa; Chordata; Craniata; Vertebrata; Euteleostomi; Mammalia; Eutheria; Euarchontoglires; Primates; Haplorrhini; Catarrhini; Hominidae; Homo`MATN2_HUMAN^MATN2_HUMAN^Q:96-429,H:262-606^34.006%ID^E:4.22e-51^RecName: Full=Matrilin-2;^Eukaryota; Metazoa; Chordata; Craniata; Vertebrata; Euteleostomi…	cEGF:96:112:1.1e-36;cEGF:130:152:1.1e-36;cEGF:162:167:1.1e-36;cEGF:170:193:1.1e-36;cEGF:211:232:1.1e-36;cEGF:250:269:1.1e-36;cEGF:290:313:1.1e-36;cEGF:331:350:1.1e-36;cEGF:373:387:1.1e-36;cEGF:410:429:1.1e-36;EGF_CA:80:103:2.1e-30;EGF_CA:109:140:2.1e-30;EGF_CA:150:188:2.1e-30;EGF_CA:190:227:2.1e-30;EGF_CA:229:268:2.1e-30;EGF_CA:275:308:2.1e-30;EGF_CA:310:349:2.1e-30;EGF_CA:354:385:2.1e-30;EGF_CA:…	sigP:1^17^0.671	.	.	KEGG:hsa:4147	.	GO:0005604^cellular_component^basement membrane`GO:0062023^cellular_component^collagen-containing extracellular matrix`GO:0031012^cellular_component^extracellular matrix`GO:0005576^cellular_component^extracellular region`GO:0120216^cellular_component^matrilin complex`GO:0005509^molecular_function^calcium ion binding`GO:0005201^molecular_function^extracellular matrix structural constituent`GO:0007…	.	.	.
a_HQ_transcript/72	.	.	a_HQ_transcript/72.p1	46-981[+]	PP2AA_RABIT^PP2AA_RABIT^Q:1-311,H:1-309^93.891%ID^E:0^RecName: Full=Serine/threonine-protein phosphatase 2A catalytic subunit alpha isoform;^Eukaryota; Metazoa; Chordata; Craniata; Vertebrata; Euteleostomi; Mammalia; Eutheria; Euarchontoglires; Glires; Lagomorpha; Leporidae; Oryctolagus	Metallophos:53:245:6e-42;	.	.	.	KEGG:ocu:100009252	.	GO:0000775^cellular_component^chromosome, centromeric region`GO:0005737^cellular_component^cytoplasm`GO:0045121^cellular_component^membrane raft`GO:0005634^cellular_component^nucleus`GO:0000922^cellular_component^spindle pole`GO:0046872^molecular_function^metal ion binding`GO:0017018^molecular_function^myosin phosphatase activity`GO:0046982^molecular_function^protein heterodimerization activity`G…	.	.	.
a_HQ_transcript/81	.	.	a_HQ_transcript/81.p1	122-3406[+]	ACLY_BOVIN^ACLY_BOVIN^Q:1-1087,H:1-1089^72.961%ID^E:0^RecName: Full=ATP-citrate synthase;^Eukaryota; Metazoa; Chordata; Craniata; Vertebrata; Euteleostomi; Mammalia; Eutheria; Laurasiatheria; Artiodactyla; Ruminantia; Pecora; Bovidae; Bovinae; Bos	Citrate_synt:830:868:5.2e-22;Citrate_synt:874:1073:5.2e-22;Ligase_CoA:648:772:6.2e-17;CoA_binding:482:588:2.7e-12;ATP-grasp_2:7:204:4e-10;	.	.	.	KEGG:bta:511135	.	GO:0005829^cellular_component^cytosol`GO:0005524^molecular_function^ATP binding`GO:0003878^molecular_function^ATP citrate synthase activity`GO:0046872^molecular_function^metal ion binding`GO:0006085^biological_process^acetyl-CoA biosynthetic process`GO:0006101^biological_process^citrate metabolic process`GO:0006633^biological_process^fatty acid biosynthetic process`GO:0008610^biological_process^l…	.	.	.
a_HQ_transcript/83	.	.	a_HQ_transcript/83.p1	120-1421[+]	TTD14_DROME^TTD14_DROME^Q:11-385,H:65-442^57.937%ID^E:1.98e-165^RecName: Full=TRPL translocation defect protein 14 {ECO:0000303|PubMed:26509977};^Eukaryota; Metazoa; Ecdysozoa; Arthropoda; Hexapoda; Insecta; Pterygota; Neoptera; Endopterygota; Diptera; Brachycera; Muscomorpha; Ephydroidea; Drosophilidae; Drosophila; Sophophora	AAA_28:14:197:9.4e-18;	.	.	.	KEGG:dme:Dmel_CG30118	.	GO:0005829^cellular_component^cytosol`GO:0005525^molecular_function^GTP binding`GO:0070300^molecular_function^phosphatidic acid binding`GO:0035091^molecular_function^phosphatidylinositol binding`GO:0045494^biological_process^photoreceptor cell maintenance`GO:0015031^biological_process^protein transport	.	.	.
a_HQ_transcript/91	.	.	a_HQ_transcript/91.p1	2-6145[+]	FAT4_HUMAN^FAT4_HUMAN^Q:37-1772,H:1596-3274^27.475%ID^E:3e-88^RecName: Full=Protocadherin Fat 4;^Eukaryota; Metazoa; Chordata; Craniata; Vertebrata; Euteleostomi; Mammalia; Eutheria; Euarchontoglires; Primates; Haplorrhini; Catarrhini; Hominidae; Homo`FAT4_HUMAN^FAT4_HUMAN^Q:15-1722,H:1363-3021^27.181%ID^E:2.83e-73^RecName: Full=Protocadherin Fat 4;^Eukaryota; Metazoa; Chordata; Craniata; Vertebr…	Cadherin:12:62:1.2e-154;Cadherin:76:163:1.2e-154;Cadherin:180:269:1.2e-154;Cadherin:283:372:1.2e-154;Cadherin:387:476:1.2e-154;Cadherin:491:579:1.2e-154;Cadherin:601:682:1.2e-154;Cadherin:696:784:1.2e-154;Cadherin:798:896:1.2e-154;Cadherin:909:1001:1.2e-154;Cadherin:1014:1104:1.2e-154;Cadherin:1130:1217:1.2e-154;Cadherin:1230:1319:1.2e-154;Cadherin:1332:1429:1.2e-154;Cadherin:1447:1544:1.2e-154;C…	.	ExpAA=23.61^PredHel=1^Topology=o1923-1945i	.	KEGG:hsa:79633	.	GO:0070062^cellular_component^extracellular exosome`GO:0005886^cellular_component^plasma membrane`GO:0005509^molecular_function^calcium ion binding`GO:0098609^biological_process^cell-cell adhesion`GO:0021987^biological_process^cerebral cortex development`GO:0007157^biological_process^heterophilic cell-cell adhesion via plasma membrane cell adhesion molecules`GO:0035329^biological_process^hippo si…	.	.	.
a_HQ_transcript/93	.	.	a_HQ_transcript/93.p1	103-5784[+]	SPEF2_HUMAN^SPEF2_HUMAN^Q:1-1211,H:1-1196^40.549%ID^E:0^RecName: Full=Sperm flagellar protein 2;^Eukaryota; Metazoa; Chordata; Craniata; Vertebrata; Euteleostomi; Mammalia; Eutheria; Euarchontoglires; Primates; Haplorrhini; Catarrhini; Hominidae; Homo`SPEF2_HUMAN^SPEF2_HUMAN^Q:1296-1884,H:1201-1805^33.279%ID^E:2.33e-75^RecName: Full=Sperm flagellar protein 2;^Eukaryota; Metazoa; Chordata; Craniat…	DUF1042:5:157:2.3e-33;DUF1042:316:359:2.3e-33;ADK:335:392:1.6e-09;ADK:673:734:1.6e-09;ADK:773:851:1.6e-09;	.	.	.	KEGG:hsa:79925	.	GO:0005737^cellular_component^cytoplasm`GO:0005576^cellular_component^extracellular region`GO:0005794^cellular_component^Golgi apparatus`GO:0002177^cellular_component^manchette`GO:0036126^cellular_component^sperm flagellum`GO:0097225^cellular_component^sperm midpiece`GO:0048854^biological_process^brain morphogenesis`GO:0003351^biological_process^epithelial cilium movement involved in extracellula…	.	.	.
a_HQ_transcript/95	.	.	a_HQ_transcript/95.p1	101-7192[+]	DYH10_HUMAN^DYH10_HUMAN^Q:162-2364,H:57-2180^60.915%ID^E:0^RecName: Full=Dynein axonemal heavy chain 10;^Eukaryota; Metazoa; Chordata; Craniata; Vertebrata; Euteleostomi; Mammalia; Eutheria; Euarchontoglires; Primates; Haplorrhini; Catarrhini; Hominidae; Homo	DHC_N2:442:462:1.8e-138;DHC_N2:945:968:1.8e-138;DHC_N2:1436:1845:1.8e-138;DHC_N1:357:940:1.3e-115;DHC_N1:943:989:1.3e-115;DHC_N1:1261:1322:1.3e-115;DHC_N1:1355:1401:1.3e-115;DHC_N1:1682:1737:1.3e-115;AAA_6:1978:2208:2.5e-103;AAA_5:2016:2136:1.9e-06;AAA_5:2294:2357:1.9e-06;	.	.	.	KEGG:hsa:196385	.	GO:0097729^cellular_component^9+2 motile cilium`GO:0005930^cellular_component^axoneme`GO:0030286^cellular_component^dynein complex`GO:0005874^cellular_component^microtubule`GO:0005524^molecular_function^ATP binding`GO:0016887^molecular_function^ATP hydrolysis activity`GO:0045505^molecular_function^dynein intermediate chain binding`GO:0051959^molecular_function^dynein light intermediate chain bind…	.	.	.
a_HQ_transcript/97	.	.	a_HQ_transcript/97.p1	4382-6739[+]	VWDE_HUMAN^VWDE_HUMAN^Q:325-583,H:832-1094^22.059%ID^E:8.18e-06^RecName: Full=von Willebrand factor D and EGF domain-containing protein;^Eukaryota; Metazoa; Chordata; Craniata; Vertebrata; Euteleostomi; Mammalia; Eutheria; Euarchontoglires; Primates; Haplorrhini; Catarrhini; Hominidae; Homo	.	.	ExpAA=22.76^PredHel=1^Topology=o603-625i	.	KEGG:hsa:221806	.	GO:0009986^cellular_component^cell surface`GO:0005576^cellular_component^extracellular region`GO:0005102^molecular_function^signaling receptor binding`GO:0048856^biological_process^anatomical structure development	.	.	.
a_HQ_transcript/99	.	.	a_HQ_transcript/99.p1	88-6666[+]	SPG17_HUMAN^SPG17_HUMAN^Q:4-2182,H:2-2219^33.092%ID^E:0^RecName: Full=Sperm-associated antigen 17;^Eukaryota; Metazoa; Chordata; Craniata; Vertebrata; Euteleostomi; Mammalia; Eutheria; Euarchontoglires; Primates; Haplorrhini; Catarrhini; Hominidae; Homo	.	.	.	.	KEGG:hsa:200162	.	GO:0001669^cellular_component^acrosomal vesicle`GO:1990716^cellular_component^axonemal central apparatus`GO:0005576^cellular_component^extracellular region`GO:0005794^cellular_component^Golgi apparatus`GO:0002177^cellular_component^manchette`GO:0005874^cellular_component^microtubule`GO:0031514^cellular_component^motile cilium`GO:1904158^biological_process^axonemal central apparatus assembly`GO:00…	.	.	.
a_HQ_transcript/102	.	.	a_HQ_transcript/102.p1	153-7187[+]	DYH12_RAT^DYH12_RAT^Q:47-2345,H:19-2281^58.841%ID^E:0^RecName: Full=Dynein axonemal heavy chain 12;^Eukaryota; Metazoa; Chordata; Craniata; Vertebrata; Euteleostomi; Mammalia; Eutheria; Euarchontoglires; Glires; Rodentia; Myomorpha; Muroidea; Muridae; Murinae; Rattus	DHC_N2:460:512:7.6e-132;DHC_N2:707:1157:7.6e-132;AAA_6:1281:1508:3.7e-93;AAA_7:1924:2188:3.3e-55;AAA_5:1319:1431:5.8e-20;AAA_5:1596:1739:5.8e-20;AAA_5:1950:2088:5.8e-20;AAA_5:2317:2338:5.8e-20;AAA_8:556:661:2.1e-15;AAA_8:2288:2344:2.1e-15;AAA:1319:1349:2.8e-06;AAA:1597:1617:2.8e-06;AAA:1950:2024:2.8e-06;AAA_17:496:541:6.8e-06;AAA_17:1319:1406:6.8e-06;AAA_17:1950:1961:6.8e-06;	.	.	.	.	.	GO:0097729^cellular_component^9+2 motile cilium`GO:0036156^cellular_component^inner dynein arm`GO:0005874^cellular_component^microtubule`GO:0005524^molecular_function^ATP binding`GO:0016887^molecular_function^ATP hydrolysis activity`GO:0045505^molecular_function^dynein intermediate chain binding`GO:0051959^molecular_function^dynein light intermediate chain binding`GO:0008569^molecular_function^mi…	.	.	.
a_HQ_transcript/109	.	.	a_HQ_transcript/109.p1	101-6703[+]	FP1_MYTGA^FP1_MYTGA^Q:469-883,H:264-689^39.583%ID^E:2.74e-24^RecName: Full=Adhesive plaque matrix protein;^Eukaryota; Metazoa; Spiralia; Lophotrochozoa; Mollusca; Bivalvia; Autobranchia; Pteriomorphia; Mytilida; Mytiloidea; Mytilidae; Mytilinae; Mytilus`FP1_MYTGA^FP1_MYTGA^Q:20-427,H:252-689^38.776%ID^E:3.94e-24^RecName: Full=Adhesive plaque matrix protein;^Eukaryota; Metazoa; Spiralia; Lophotroc…	.	sigP:1^20^0.935	ExpAA=27.84^PredHel=1^Topology=o2018-2040i	.	.	.	GO:0005576^cellular_component^extracellular region	.	.	.
a_HQ_transcript/111	.	.	a_HQ_transcript/111.p1	1-4626[+]	FLNA_MOUSE^FLNA_MOUSE^Q:59-1540,H:1126-2646^49.673%ID^E:0^RecName: Full=Filamin-A;^Eukaryota; Metazoa; Chordata; Craniata; Vertebrata; Euteleostomi; Mammalia; Eutheria; Euarchontoglires; Glires; Rodentia; Myomorpha; Muroidea; Muridae; Murinae; Mus; Mus`FLNA_MOUSE^FLNA_MOUSE^Q:20-1541,H:306-1861^29.862%ID^E:9e-161^RecName: Full=Filamin-A;^Eukaryota; Metazoa; Chordata; Craniata; Vertebrata; Euteleo…	Filamin:11:83:5.6e-248;Filamin:94:179:5.6e-248;Filamin:188:279:5.6e-248;Filamin:287:373:5.6e-248;Filamin:380:470:5.6e-248;Filamin:477:565:5.6e-248;Filamin:574:657:5.6e-248;Filamin:709:755:5.6e-248;Filamin:763:846:5.6e-248;Filamin:860:932:5.6e-248;Filamin:942:1027:5.6e-248;Filamin:1074:1125:5.6e-248;Filamin:1136:1220:5.6e-248;Filamin:1229:1316:5.6e-248;Filamin:1324:1409:5.6e-248;Filamin:1449:1536:…	.	.	.	.	.	GO:0015629^cellular_component^actin cytoskeleton`GO:0005884^cellular_component^actin filament`GO:0032432^cellular_component^actin filament bundle`GO:0097440^cellular_component^apical dendrite`GO:0044295^cellular_component^axonal growth cone`GO:0005903^cellular_component^brush border`GO:0005938^cellular_component^cell cortex`GO:0005911^cellular_component^cell-cell junction`GO:0030863^cellular_comp…	.	.	.
a_HQ_transcript/114	.	.	a_HQ_transcript/114.p1	98-6670[+]	FP1_MYTGA^FP1_MYTGA^Q:436-893,H:234-689^38.925%ID^E:7.53e-26^RecName: Full=Adhesive plaque matrix protein;^Eukaryota; Metazoa; Spiralia; Lophotrochozoa; Mollusca; Bivalvia; Autobranchia; Pteriomorphia; Mytilida; Mytiloidea; Mytilidae; Mytilinae; Mytilus`FP1_MYTGA^FP1_MYTGA^Q:405-903,H:173-689^38.491%ID^E:1.46e-25^RecName: Full=Adhesive plaque matrix protein;^Eukaryota; Metazoa; Spiralia; Lophotro…	.	sigP:1^20^0.935	ExpAA=27.85^PredHel=1^Topology=o2008-2030i	.	.	.	GO:0005576^cellular_component^extracellular region	.	.	.
a_HQ_transcript/118	.	.	a_HQ_transcript/118.p1	71-6130[+]	VWDE_HUMAN^VWDE_HUMAN^Q:1674-1931,H:834-1088^22.308%ID^E:5.84e-08^RecName: Full=von Willebrand factor D and EGF domain-containing protein;^Eukaryota; Metazoa; Chordata; Craniata; Vertebrata; Euteleostomi; Mammalia; Eutheria; Euarchontoglires; Primates; Haplorrhini; Catarrhini; Hominidae; Homo`VWDE_HUMAN^VWDE_HUMAN^Q:1364-1545,H:425-606^24.737%ID^E:9.21e-08^RecName: Full=von Willebrand factor D an…	.	sigP:1^24^0.687	ExpAA=23.67^PredHel=1^Topology=o1951-1973i	.	KEGG:hsa:221806	.	GO:0009986^cellular_component^cell surface`GO:0005576^cellular_component^extracellular region`GO:0005102^molecular_function^signaling receptor binding`GO:0048856^biological_process^anatomical structure development	.	.	.
a_HQ_transcript/120	.	.	a_HQ_transcript/120.p1	96-6584[+]	SPG17_HUMAN^SPG17_HUMAN^Q:732-2152,H:764-2219^33.464%ID^E:0^RecName: Full=Sperm-associated antigen 17;^Eukaryota; Metazoa; Chordata; Craniata; Vertebrata; Euteleostomi; Mammalia; Eutheria; Euarchontoglires; Primates; Haplorrhini; Catarrhini; Hominidae; Homo`SPG17_HUMAN^SPG17_HUMAN^Q:4-633,H:2-646^37.126%ID^E:1.17e-113^RecName: Full=Sperm-associated antigen 17;^Eukaryota; Metazoa; Chordata; Crania…	.	.	.	.	KEGG:hsa:200162	.	GO:0001669^cellular_component^acrosomal vesicle`GO:1990716^cellular_component^axonemal central apparatus`GO:0005576^cellular_component^extracellular region`GO:0005794^cellular_component^Golgi apparatus`GO:0002177^cellular_component^manchette`GO:0005874^cellular_component^microtubule`GO:0031514^cellular_component^motile cilium`GO:1904158^biological_process^axonemal central apparatus assembly`GO:00…	.	.	.
a_HQ_transcript/121	.	.	a_HQ_transcript/121.p1	128-3412[+]	ACLY_BOVIN^ACLY_BOVIN^Q:1-1087,H:1-1089^72.961%ID^E:0^RecName: Full=ATP-citrate synthase;^Eukaryota; Metazoa; Chordata; Craniata; Vertebrata; Euteleostomi; Mammalia; Eutheria; Laurasiatheria; Artiodactyla; Ruminantia; Pecora; Bovidae; Bovinae; Bos	Citrate_synt:830:868:5.2e-22;Citrate_synt:874:1073:5.2e-22;Ligase_CoA:120:139:1.2e-16;Ligase_CoA:648:772:1.2e-16;CoA_binding:482:588:2.7e-12;ATP-grasp_2:7:204:7.8e-10;	.	.	.	KEGG:bta:511135	.	GO:0005829^cellular_component^cytosol`GO:0005524^molecular_function^ATP binding`GO:0003878^molecular_function^ATP citrate synthase activity`GO:0046872^molecular_function^metal ion binding`GO:0006085^biological_process^acetyl-CoA biosynthetic process`GO:0006101^biological_process^citrate metabolic process`GO:0006633^biological_process^fatty acid biosynthetic process`GO:0008610^biological_process^l…	.	.	.
a_HQ_transcript/122	.	.	a_HQ_transcript/122.p1	614-1765[+]	SPPL3_MOUSE^SPPL3_MOUSE^Q:8-379,H:1-379^68.766%ID^E:0^RecName: Full=Signal peptide peptidase-like 3 {ECO:0000250|UniProtKB:Q8TCT6};^Eukaryota; Metazoa; Chordata; Craniata; Vertebrata; Euteleostomi; Mammalia; Eutheria; Euarchontoglires; Glires; Rodentia; Myomorpha; Muroidea; Muridae; Murinae; Mus; Mus	Peptidase_A22B:64:369:5.7e-91;	.	ExpAA=188.41^PredHel=9^Topology=o23-45i75-93o98-120i141-163o167-186i193-215o265-287i312-331o341-360i	.	KEGG:mmu:74585	.	GO:0098554^cellular_component^cytoplasmic side of endoplasmic reticulum membrane`GO:0033116^cellular_component^endoplasmic reticulum-Golgi intermediate compartment membrane`GO:0005794^cellular_component^Golgi apparatus`GO:0030660^cellular_component^Golgi-associated vesicle membrane`GO:0043231^cellular_component^intracellular membrane-bounded organelle`GO:0098553^cellular_component^lumenal side of…	.	.	.
a_HQ_transcript/123	.	.	a_HQ_transcript/123.p1	2005-6942[+]	PRP8_MOUSE^PRP8_MOUSE^Q:1-1645,H:690-2335^90.595%ID^E:0^RecName: Full=Pre-mRNA-processing-splicing factor 8;^Eukaryota; Metazoa; Chordata; Craniata; Vertebrata; Euteleostomi; Mammalia; Eutheria; Euarchontoglires; Glires; Rodentia; Myomorpha; Muroidea; Muridae; Murinae; Mus; Mus	PRP8_domainIV:1073:1303:3e-128;U6-snRNA_bdg:755:914:6.6e-95;U5_2-snRNA_bdg:524:656:7.4e-68;PROCN:1:112:1.6e-52;PROCT:1521:1643:2.1e-47;RRM_4:297:388:5.5e-45;JAB:1414:1512:1.9e-08;	.	.	.	KEGG:mmu:192159	.	GO:0071013^cellular_component^catalytic step 2 spliceosome`GO:0016607^cellular_component^nuclear speck`GO:0005634^cellular_component^nucleus`GO:0030532^cellular_component^small nuclear ribonucleoprotein complex`GO:0071006^cellular_component^U2-type catalytic step 1 spliceosome`GO:0071007^cellular_component^U2-type catalytic step 2 spliceosome`GO:0071005^cellular_component^U2-type precatalytic spl…	.	.	.
a_HQ_transcript/124	.	.	a_HQ_transcript/124.p1	109-1806[+]	PDLI5_MOUSE^PDLI5_MOUSE^Q:18-564,H:13-586^32.888%ID^E:1.47e-83^RecName: Full=PDZ and LIM domain protein 5 {ECO:0000305};^Eukaryota; Metazoa; Chordata; Craniata; Vertebrata; Euteleostomi; Mammalia; Eutheria; Euarchontoglires; Glires; Rodentia; Myomorpha; Muroidea; Muridae; Murinae; Mus; Mus	LIM:391:445:2.9e-34;LIM:452:506:2.9e-34;LIM:511:563:2.9e-34;PDZ:9:86:4.3e-12;PDZ_2:30:90:9.5e-06;	.	.	.	KEGG:mmu:56376	.	GO:0015629^cellular_component^actin cytoskeleton`GO:0005912^cellular_component^adherens junction`GO:0042995^cellular_component^cell projection`GO:0005829^cellular_component^cytosol`GO:0031941^cellular_component^filamentous actin`GO:0016020^cellular_component^membrane`GO:0014069^cellular_component^postsynaptic density`GO:0098793^cellular_component^presynapse`GO:0001725^cellular_component^stress fi…	.	.	.
a_HQ_transcript/127	.	.	a_HQ_transcript/127.p1	226-4836[+]	NAL12_HUMAN^NAL12_HUMAN^Q:459-801,H:213-525^22.652%ID^E:1.54e-06^RecName: Full=NACHT, LRR and PYD domains-containing protein 12;^Eukaryota; Metazoa; Chordata; Craniata; Vertebrata; Euteleostomi; Mammalia; Eutheria; Euarchontoglires; Primates; Haplorrhini; Catarrhini; Hominidae; Homo	NACHT:457:594:3.3e-12;	.	.	.	KEGG:hsa:91662	.	GO:0005737^cellular_component^cytoplasm`GO:0005829^cellular_component^cytosol`GO:0005524^molecular_function^ATP binding`GO:0008656^molecular_function^cysteine-type endopeptidase activator activity involved in apoptotic process`GO:0030674^molecular_function^protein-macromolecule adaptor activity`GO:0006919^biological_process^activation of cysteine-type endopeptidase activity involved in apoptotic …	.	.	.
a_HQ_transcript/132	.	.	a_HQ_transcript/132.p1	54-1640[+]	MIG17_CAEEL^MIG17_CAEEL^Q:346-503,H:217-368^34.356%ID^E:5.8e-14^RecName: Full=Metalloprotease mig-17 {ECO:0000305};^Eukaryota; Metazoa; Ecdysozoa; Nematoda; Chromadorea; Rhabditida; Rhabditina; Rhabditomorpha; Rhabditoidea; Rhabditidae; Peloderinae; Caenorhabditis	Reprolysin:301:505:3e-18;Reprolysin_2:300:491:8.9e-15;Reprolysin_3:34:72:6.4e-14;Reprolysin_3:309:448:6.4e-14;Peptidase_M84:50:76:9.6e-14;Peptidase_M84:269:467:9.6e-14;Reprolysin_4:302:490:6.7e-13;	sigP:1^20^0.793	.	.	KEGG:cel:CELE_F57B7.4	.	GO:0005604^cellular_component^basement membrane`GO:0005615^cellular_component^extracellular space`GO:0046872^molecular_function^metal ion binding`GO:0004222^molecular_function^metalloendopeptidase activity`GO:0008237^molecular_function^metallopeptidase activity`GO:0035262^biological_process^gonad morphogenesis`GO:0016540^biological_process^protein autoprocessing`GO:0008104^biological_process^prot…	.	.	.
a_HQ_transcript/139	.	.	a_HQ_transcript/139.p1	212-5509[+]	A2MG_PONAB^A2MG_PONAB^Q:619-1593,H:530-1470^33.366%ID^E:3.17e-142^RecName: Full=Alpha-2-macroglobulin;^Eukaryota; Metazoa; Chordata; Craniata; Vertebrata; Euteleostomi; Mammalia; Eutheria; Euarchontoglires; Primates; Haplorrhini; Catarrhini; Hominidae; Pongo`A2MG_PONAB^A2MG_PONAB^Q:26-499,H:31-508^27.642%ID^E:2.99e-41^RecName: Full=Alpha-2-macroglobulin;^Eukaryota; Metazoa; Chordata; Craniata; Ve…	A2M_comp:1131:1380:2.3e-71;A2M_N_2:126:244:2e-28;A2M_N_2:455:696:2e-28;A2M:82:91:2.7e-25;A2M:195:234:2.7e-25;A2M:855:944:2.7e-25;A2M_recep:1493:1585:2.3e-23;A2M_N:63:100:8.7e-15;A2M_N:125:212:8.7e-15;Thiol-ester_cl:1083:1112:2.5e-13;Prenyltrans_2:1141:1235:6.3e-10;Prenyltrans_2:1321:1369:6.3e-10;	sigP:1^22^0.748	.	.	KEGG:pon:100173946	.	GO:0005615^cellular_component^extracellular space`GO:0004867^molecular_function^serine-type endopeptidase inhibitor activity	.	.	.
a_HQ_transcript/146	.	.	a_HQ_transcript/146.p1	164-2059[+]	CAN5_HUMAN^CAN5_HUMAN^Q:5-628,H:8-637^41.758%ID^E:2.11e-174^RecName: Full=Calpain-5;^Eukaryota; Metazoa; Chordata; Craniata; Vertebrata; Euteleostomi; Mammalia; Eutheria; Euarchontoglires; Primates; Haplorrhini; Catarrhini; Hominidae; Homo	Peptidase_C2:23:337:1.8e-96;Calpain_III:348:484:1.2e-26;C2:107:121:3.6e-08;C2:509:586:3.6e-08;	.	.	.	KEGG:hsa:726	.	GO:0009986^cellular_component^cell surface`GO:0005737^cellular_component^cytoplasm`GO:0070062^cellular_component^extracellular exosome`GO:0005925^cellular_component^focal adhesion`GO:0045202^cellular_component^synapse`GO:0004198^molecular_function^calcium-dependent cysteine-type endopeptidase activity`GO:0006508^biological_process^proteolysis`GO:0007165^biological_process^signal transduction	.	.	.
a_HQ_transcript/147	.	.	a_HQ_transcript/147.p1	1055-2860[+]	.	.	.	.	.	.	.	.	.	.	.
a_HQ_transcript/150	.	.	a_HQ_transcript/150.p1	157-1620[+]	MKNK1_MOUSE^MKNK1_MOUSE^Q:64-455,H:35-408^51.654%ID^E:1.67e-138^RecName: Full=MAP kinase-interacting serine/threonine-protein kinase 1;^Eukaryota; Metazoa; Chordata; Craniata; Vertebrata; Euteleostomi; Mammalia; Eutheria; Euarchontoglires; Glires; Rodentia; Myomorpha; Muroidea; Muridae; Murinae; Mus; Mus	Pkinase:81:362:1.7e-64;Pkinase_Tyr:81:292:4.5e-28;	.	.	.	KEGG:mmu:17346	.	GO:0005737^cellular_component^cytoplasm`GO:0005654^cellular_component^nucleoplasm`GO:0005634^cellular_component^nucleus`GO:0005524^molecular_function^ATP binding`GO:0009931^molecular_function^calcium-dependent protein serine/threonine kinase activity`GO:0005516^molecular_function^calmodulin binding`GO:0004683^molecular_function^calmodulin-dependent protein kinase activity`GO:0046872^molecular_fun…	.	.	.
a_HQ_transcript/151	.	.	a_HQ_transcript/151.p1	54-5771[+]	DYH7_RAT^DYH7_RAT^Q:1-1904,H:2164-4056^61.28%ID^E:0^RecName: Full=Dynein axonemal heavy chain 7;^Eukaryota; Metazoa; Chordata; Craniata; Vertebrata; Euteleostomi; Mammalia; Eutheria; Euarchontoglires; Glires; Rodentia; Myomorpha; Muroidea; Muridae; Murinae; Rattus	Dynein_heavy:1187:1902:6.9e-241;AAA_8:180:448:1.5e-64;AAA_9:833:1056:4.2e-59;AAA_9:1331:1368:4.2e-59;MT:463:802:1.2e-45;MT:1038:1071:1.2e-45;AAA_7:2:80:1e-11;	.	.	.	.	.	GO:0097729^cellular_component^9+2 motile cilium`GO:0005929^cellular_component^cilium`GO:0036156^cellular_component^inner dynein arm`GO:0005874^cellular_component^microtubule`GO:0005524^molecular_function^ATP binding`GO:0016887^molecular_function^ATP hydrolysis activity`GO:0005509^molecular_function^calcium ion binding`GO:0045505^molecular_function^dynein intermediate chain binding`GO:0051959^mole…	.	.	.
a_HQ_transcript/159	.	.	a_HQ_transcript/159.p1	68-4126[+]	SF3B1_XENLA^SF3B1_XENLA^Q:1-1352,H:1-1307^77.591%ID^E:0^RecName: Full=Splicing factor 3B subunit 1;^Eukaryota; Metazoa; Chordata; Craniata; Vertebrata; Euteleostomi; Amphibia; Batrachia; Anura; Pipoidea; Pipidae; Xenopodinae; Xenopus; Xenopus	SF3b1:192:227:1.2e-38;SF3b1:230:278:1.2e-38;SF3b1:282:318:1.2e-38;SF3b1:331:500:1.2e-38;HEAT_2:629:711:4.9e-12;HEAT_2:693:762:4.9e-12;HEAT_2:895:923:4.9e-12;HEAT_2:979:1007:4.9e-12;HEAT_2:988:1094:4.9e-12;HEAT_2:1066:1155:4.9e-12;HEAT_2:1204:1260:4.9e-12;HEAT:669:685:3.7e-11;HEAT:692:720:3.7e-11;HEAT:734:762:3.7e-11;HEAT:905:925:3.7e-11;HEAT:983:1007:3.7e-11;HEAT:1027:1051:3.7e-11;HEAT:1064:1092:…	.	.	.	KEGG:xla:399336	.	GO:0016607^cellular_component^nuclear speck`GO:0005634^cellular_component^nucleus`GO:0005684^cellular_component^U2-type spliceosomal complex`GO:0003729^molecular_function^mRNA binding`GO:0000398^biological_process^mRNA splicing, via spliceosome`GO:0000245^biological_process^spliceosomal complex assembly	.	.	.
a_HQ_transcript/162	.	.	a_HQ_transcript/162.p1	206-1540[+]	CSMD3_HUMAN^CSMD3_HUMAN^Q:146-400,H:2870-3117^27.138%ID^E:4.73e-15^RecName: Full=CUB and sushi domain-containing protein 3;^Eukaryota; Metazoa; Chordata; Craniata; Vertebrata; Euteleostomi; Mammalia; Eutheria; Euarchontoglires; Primates; Haplorrhini; Catarrhini; Hominidae; Homo`CSMD3_HUMAN^CSMD3_HUMAN^Q:272-400,H:3105-3236^33.083%ID^E:1.15e-11^RecName: Full=CUB and sushi domain-containing protein…	Sushi:29:52:1.3e-15;Sushi:281:335:1.3e-15;Sushi:339:392:1.3e-15;	sigP:1^21^0.855	ExpAA=33.28^PredHel=1^Topology=o415-437i	.	KEGG:hsa:114788	.	GO:0005886^cellular_component^plasma membrane`GO:0050773^biological_process^regulation of dendrite development	.	.	.
a_HQ_transcript/167	.	.	a_HQ_transcript/167.p1	1350-3773[+]	NBR1_HUMAN^NBR1_HUMAN^Q:25-131,H:370-478^53.636%ID^E:2.83e-30^RecName: Full=Next to BRCA1 gene 1 protein;^Eukaryota; Metazoa; Chordata; Craniata; Vertebrata; Euteleostomi; Mammalia; Eutheria; Euarchontoglires; Primates; Haplorrhini; Catarrhini; Hominidae; Homo	.	.	.	.	KEGG:hsa:4077	.	GO:0005776^cellular_component^autophagosome`GO:0005829^cellular_component^cytosol`GO:0043231^cellular_component^intracellular membrane-bounded organelle`GO:0005770^cellular_component^late endosome`GO:0005764^cellular_component^lysosome`GO:0031430^cellular_component^M band`GO:0016020^cellular_component^membrane`GO:0005758^cellular_component^mitochondrial intermembrane space`GO:0016604^cellular_com…	.	.	.
a_HQ_transcript/173	.	.	a_HQ_transcript/173.p1	1308-3959[+]	NAL12_HUMAN^NAL12_HUMAN^Q:18-360,H:213-525^22.222%ID^E:6.19e-07^RecName: Full=NACHT, LRR and PYD domains-containing protein 12;^Eukaryota; Metazoa; Chordata; Craniata; Vertebrata; Euteleostomi; Mammalia; Eutheria; Euarchontoglires; Primates; Haplorrhini; Catarrhini; Hominidae; Homo	NACHT:16:154:1.2e-12;	.	.	.	KEGG:hsa:91662	.	GO:0005737^cellular_component^cytoplasm`GO:0005829^cellular_component^cytosol`GO:0005524^molecular_function^ATP binding`GO:0008656^molecular_function^cysteine-type endopeptidase activator activity involved in apoptotic process`GO:0030674^molecular_function^protein-macromolecule adaptor activity`GO:0006919^biological_process^activation of cysteine-type endopeptidase activity involved in apoptotic …	.	.	.
a_HQ_transcript/178	.	.	a_HQ_transcript/178.p1	8-5554[+]	FBN1_BOVIN^FBN1_BOVIN^Q:92-1220,H:1370-2684^33.033%ID^E:4.29e-135^RecName: Full=Fibrillin-1 {ECO:0000250|UniProtKB:P35555};^Eukaryota; Metazoa; Chordata; Craniata; Vertebrata; Euteleostomi; Mammalia; Eutheria; Laurasiatheria; Artiodactyla; Ruminantia; Pecora; Bovidae; Bovinae; Bos`FBN1_BOVIN^FBN1_BOVIN^Q:105-1256,H:501-1844^31.19%ID^E:2.36e-114^RecName: Full=Fibrillin-1 {ECO:0000250|UniProtKB:P35…	EGF_CA:70:89:1.3e-218;EGF_CA:98:121:1.3e-218;EGF_CA:127:166:1.3e-218;EGF_CA:169:207:1.3e-218;EGF_CA:209:246:1.3e-218;EGF_CA:249:285:1.3e-218;EGF_CA:287:324:1.3e-218;EGF_CA:326:363:1.3e-218;EGF_CA:365:402:1.3e-218;EGF_CA:404:441:1.3e-218;EGF_CA:443:480:1.3e-218;EGF_CA:482:519:1.3e-218;EGF_CA:521:558:1.3e-218;EGF_CA:560:597:1.3e-218;EGF_CA:599:636:1.3e-218;EGF_CA:638:675:1.3e-218;EGF_CA:678:714:1.3…	sigP:1^33^0.765	ExpAA=15.73^PredHel=1^Topology=i13-35o	.	KEGG:bta:281154	.	GO:0031012^cellular_component^extracellular matrix`GO:0005576^cellular_component^extracellular region`GO:0001527^cellular_component^microfibril`GO:0005509^molecular_function^calcium ion binding`GO:0005201^molecular_function^extracellular matrix structural constituent`GO:0008201^molecular_function^heparin binding`GO:0005179^molecular_function^hormone activity`GO:0009653^biological_process^anatomic…	.	.	.
a_HQ_transcript/186	.	.	a_HQ_transcript/186.p1	58-2961[+]	AP3B2_HUMAN^AP3B2_HUMAN^Q:9-690,H:3-683^71.053%ID^E:0^RecName: Full=AP-3 complex subunit beta-2;^Eukaryota; Metazoa; Chordata; Craniata; Vertebrata; Euteleostomi; Mammalia; Eutheria; Euarchontoglires; Primates; Haplorrhini; Catarrhini; Hominidae; Homo	Adaptin_N:42:591:1.4e-166;HEAT_2:123:211:2.3e-09;HEAT_2:316:336:2.3e-09;HEAT_2:400:470:2.3e-09;HEAT_2:421:506:2.3e-09;HEAT_2:458:532:2.3e-09;HEAT:119:143:6.8e-07;HEAT:159:179:6.8e-07;HEAT:189:217:6.8e-07;HEAT:309:331:6.8e-07;HEAT:418:442:6.8e-07;	.	.	.	KEGG:hsa:8120	.	GO:0030123^cellular_component^AP-3 adaptor complex`GO:1904115^cellular_component^axon cytoplasm`GO:0030665^cellular_component^clathrin-coated vesicle membrane`GO:0005769^cellular_component^early endosome`GO:0005794^cellular_component^Golgi apparatus`GO:0097708^cellular_component^intracellular vesicle`GO:0098793^cellular_component^presynapse`GO:0008089^biological_process^anterograde axonal transpo…	.	.	.
a_HQ_transcript/193	.	.	a_HQ_transcript/193.p1	171-2810[+]	OGA_HUMAN^OGA_HUMAN^Q:15-879,H:59-916^43.195%ID^E:0^RecName: Full=Protein O-GlcNAcase {ECO:0000303|PubMed:11148210, ECO:0000303|PubMed:11788610, ECO:0000305};^Eukaryota; Metazoa; Chordata; Craniata; Vertebrata; Euteleostomi; Mammalia; Eutheria; Euarchontoglires; Primates; Haplorrhini; Catarrhini; Hominidae; Homo	NAGidase:18:294:1.2e-97;	.	.	.	KEGG:hsa:10724	.	GO:0005829^cellular_component^cytosol`GO:0016020^cellular_component^membrane`GO:0005634^cellular_component^nucleus`GO:0102167^molecular_function^[protein]-3-O-(N-acetyl-D-glucosaminyl)-L-serine O-N-acetyl-alpha-D-glucosaminase activity`GO:0102571^molecular_function^[protein]-3-O-(N-acetyl-D-glucosaminyl)-L-serine/L-threonine O-N-acetyl-alpha-D-glucosaminase activity`GO:0102166^molecular_function^…	.	.	.
a_HQ_transcript/199	.	.	a_HQ_transcript/199.p1	350-2689[+]	DIF_DROME^DIF_DROME^Q:34-351,H:82-395^23.214%ID^E:4.4e-09^RecName: Full=Dorsal-related immunity factor Dif;^Eukaryota; Metazoa; Ecdysozoa; Arthropoda; Hexapoda; Insecta; Pterygota; Neoptera; Endopterygota; Diptera; Brachycera; Muscomorpha; Ephydroidea; Drosophilidae; Drosophila; Sophophora	RHD:39:150:1.5e-08;RHD:475:502:1.5e-08;	.	.	.	KEGG:dme:Dmel_CG6794	.	GO:0005737^cellular_component^cytoplasm`GO:0005829^cellular_component^cytosol`GO:0005654^cellular_component^nucleoplasm`GO:0005634^cellular_component^nucleus`GO:0001228^molecular_function^DNA-binding transcription activator activity, RNA polymerase II-specific`GO:0003700^molecular_function^DNA-binding transcription factor activity`GO:0000981^molecular_function^DNA-binding transcription factor act…	.	.	.
a_HQ_transcript/209	.	.	a_HQ_transcript/209.p1	148-2787[+]	OGA_HUMAN^OGA_HUMAN^Q:15-879,H:59-916^43.195%ID^E:0^RecName: Full=Protein O-GlcNAcase {ECO:0000303|PubMed:11148210, ECO:0000303|PubMed:11788610, ECO:0000305};^Eukaryota; Metazoa; Chordata; Craniata; Vertebrata; Euteleostomi; Mammalia; Eutheria; Euarchontoglires; Primates; Haplorrhini; Catarrhini; Hominidae; Homo	NAGidase:18:294:1.2e-97;	.	.	.	KEGG:hsa:10724	.	GO:0005829^cellular_component^cytosol`GO:0016020^cellular_component^membrane`GO:0005634^cellular_component^nucleus`GO:0102167^molecular_function^[protein]-3-O-(N-acetyl-D-glucosaminyl)-L-serine O-N-acetyl-alpha-D-glucosaminase activity`GO:0102571^molecular_function^[protein]-3-O-(N-acetyl-D-glucosaminyl)-L-serine/L-threonine O-N-acetyl-alpha-D-glucosaminase activity`GO:0102166^molecular_function^…	.	.	.
a_HQ_transcript/215	.	.	a_HQ_transcript/215.p1	235-2706[+]	UBP25_MOUSE^UBP25_MOUSE^Q:1-817,H:1-712^44.175%ID^E:0^RecName: Full=Ubiquitin carboxyl-terminal hydrolase 25;^Eukaryota; Metazoa; Chordata; Craniata; Vertebrata; Euteleostomi; Mammalia; Eutheria; Euarchontoglires; Glires; Rodentia; Myomorpha; Muroidea; Muridae; Murinae; Mus; Mus	UCH:203:758:1.6e-54;UCH_1:128:128:5e-18;UCH_1:207:472:5e-18;UCH_1:680:729:5e-18;	.	.	.	KEGG:mmu:30940	.	GO:0005829^cellular_component^cytosol`GO:0005783^cellular_component^endoplasmic reticulum`GO:0005634^cellular_component^nucleus`GO:0000502^cellular_component^proteasome complex`GO:0051117^molecular_function^ATPase binding`GO:0004843^molecular_function^cysteine-type deubiquitinase activity`GO:0032183^molecular_function^SUMO binding`GO:0031625^molecular_function^ubiquitin protein ligase binding`GO:…	.	.	.
a_HQ_transcript/217	.	.	a_HQ_transcript/217.p1	323-2509[+]	S26A5_CHICK^S26A5_CHICK^Q:15-694,H:67-725^32.993%ID^E:9.45e-127^RecName: Full=Prestin {ECO:0000303|PubMed:17442754};^Eukaryota; Metazoa; Chordata; Craniata; Vertebrata; Euteleostomi; Archelosauria; Archosauria; Dinosauria; Saurischia; Theropoda; Coelurosauria; Aves; Neognathae; Galloanserae; Galliformes; Phasianidae; Phasianinae; Gallus	Sulfate_transp:23:86:1.5e-63;Sulfate_transp:147:426:1.5e-63;Sulfate_tra_GLY:15:97:1.3e-25;Sulfate_tra_GLY:367:402:1.3e-25;STAS:481:693:1.4e-24;	.	ExpAA=213.32^PredHel=10^Topology=i33-55o70-92i135-157o207-229i241-263o295-317i330-352o367-386i393-410o425-456i	.	KEGG:gga:417715	.	GO:0005886^cellular_component^plasma membrane`GO:0015106^molecular_function^bicarbonate transmembrane transporter activity`GO:0015108^molecular_function^chloride transmembrane transporter activity`GO:0046872^molecular_function^metal ion binding`GO:0019531^molecular_function^oxalate transmembrane transporter activity`GO:0160046^molecular_function^oxalate:chloride antiporter activity`GO:0015116^mol…	.	.	.
a_HQ_transcript/218	.	.	a_HQ_transcript/218.p1	160-1497[+]	TS101_HUMAN^TS101_HUMAN^Q:1-444,H:1-389^45.843%ID^E:1.6e-125^RecName: Full=Tumor susceptibility gene 101 protein;^Eukaryota; Metazoa; Chordata; Craniata; Vertebrata; Euteleostomi; Mammalia; Eutheria; Euarchontoglires; Primates; Haplorrhini; Catarrhini; Hominidae; Homo	UEV:23:141:2.1e-42;Vps23_core:291:329:2.4e-25;Vps23_core:370:434:2.4e-25;	.	.	.	KEGG:hsa:7251	.	GO:0005813^cellular_component^centrosome`GO:0005737^cellular_component^cytoplasm`GO:0005829^cellular_component^cytosol`GO:0005769^cellular_component^early endosome`GO:0031901^cellular_component^early endosome membrane`GO:0005768^cellular_component^endosome`GO:0010008^cellular_component^endosome membrane`GO:0000813^cellular_component^ESCRT I complex`GO:0070062^cellular_component^extracellular exos…	.	.	.
a_HQ_transcript/220	.	.	a_HQ_transcript/220.p1	2-1987[+]	.	.	sigP:1^30^0.765	ExpAA=34.19^PredHel=1^Topology=i7-29o	.	.	.	.	.	.	.
a_HQ_transcript/233	.	.	a_HQ_transcript/233.p1	422-3175[+]	PA24A_XENTR^PA24A_XENTR^Q:7-789,H:5-747^45.363%ID^E:0^RecName: Full=Cytosolic phospholipase A2;^Eukaryota; Metazoa; Chordata; Craniata; Vertebrata; Euteleostomi; Amphibia; Batrachia; Anura; Pipoidea; Pipidae; Xenopodinae; Xenopus; Silurana	PLA2_B:192:715:3.3e-83;C2:22:106:3.7e-14;	.	.	.	KEGG:xtr:100145731	.	GO:0031410^cellular_component^cytoplasmic vesicle`GO:0005509^molecular_function^calcium ion binding`GO:0004622^molecular_function^lysophospholipase activity`GO:0102545^molecular_function^phosphatidyl phospholipase B activity`GO:0004623^molecular_function^phospholipase A2 activity`GO:0009395^biological_process^phospholipid catabolic process	.	.	.
a_HQ_transcript/250	.	.	a_HQ_transcript/250.p1	101-4120[+]	NFX1_BOVIN^NFX1_BOVIN^Q:254-1234,H:110-1087^41.241%ID^E:0^RecName: Full=Transcriptional repressor NF-X1;^Eukaryota; Metazoa; Chordata; Craniata; Vertebrata; Euteleostomi; Mammalia; Eutheria; Laurasiatheria; Artiodactyla; Ruminantia; Pecora; Bovidae; Bovinae; Bos	R3H:470:488:1.3e-13;R3H:1158:1204:1.3e-13;	.	.	.	KEGG:bta:515680	.	GO:0005634^cellular_component^nucleus`GO:0000981^molecular_function^DNA-binding transcription factor activity, RNA polymerase II-specific`GO:0000977^molecular_function^RNA polymerase II transcription regulatory region sequence-specific DNA binding`GO:0016740^molecular_function^transferase activity`GO:0008270^molecular_function^zinc ion binding`GO:0000122^biological_process^negative regulation of …	.	.	.
a_HQ_transcript/256	.	.	a_HQ_transcript/256.p1	174-3275[+]	AT1A_TAESO^AT1A_TAESO^Q:14-1033,H:5-1014^77.104%ID^E:0^RecName: Full=Sodium/potassium-transporting ATPase subunit alpha;^Eukaryota; Metazoa; Spiralia; Lophotrochozoa; Platyhelminthes; Cestoda; Eucestoda; Cyclophyllidea; Taeniidae; Taenia	E1-E2_ATPase:146:376:8.3e-57;E1-E2_ATPase:933:982:8.3e-57;Cation_ATPase_C:106:152:2.3e-41;Cation_ATPase_C:311:324:2.3e-41;Cation_ATPase_C:809:1018:2.3e-41;Hydrolase:381:739:7.3e-30;Hydrolase_like2:436:531:7.1e-25;HAD:383:736:7.8e-15;Cation_ATPase_N:53:121:1.2e-14;	.	ExpAA=185.66^PredHel=9^Topology=i107-129o139-158i305-327o332-354i798-820o860-882i924-946o966-988i995-1012o	.	.	.	GO:0005886^cellular_component^plasma membrane`GO:0005524^molecular_function^ATP binding`GO:0016887^molecular_function^ATP hydrolysis activity`GO:0046872^molecular_function^metal ion binding`GO:0005391^molecular_function^P-type sodium:potassium-exchanging transporter activity	.	.	.
a_HQ_transcript/262	.	.	a_HQ_transcript/262.p1	84-1208[+]	.	.	.	ExpAA=23.39^PredHel=1^Topology=o13-35i	.	.	.	.	.	.	.
a_HQ_transcript/263	.	.	a_HQ_transcript/263.p1	152-3049[+]	ZFR_PONAB^ZFR_PONAB^Q:72-961,H:136-1074^50.05%ID^E:0^RecName: Full=Zinc finger RNA-binding protein;^Eukaryota; Metazoa; Chordata; Craniata; Vertebrata; Euteleostomi; Mammalia; Eutheria; Euarchontoglires; Primates; Haplorrhini; Catarrhini; Hominidae; Pongo	DZF:676:921:5.1e-75;zf-met:253:276:1.1e-19;zf-met:300:323:1.1e-19;zf-met:459:483:1.1e-19;zf-met:749:757:1.1e-19;zf-C2H2_jaz:252:277:1.3e-15;zf-C2H2_jaz:298:324:1.3e-15;zf-C2H2_jaz:459:484:1.3e-15;	.	.	.	KEGG:pon:100171613	.	GO:0005694^cellular_component^chromosome`GO:0005737^cellular_component^cytoplasm`GO:0005634^cellular_component^nucleus`GO:0003677^molecular_function^DNA binding`GO:0003723^molecular_function^RNA binding`GO:0008270^molecular_function^zinc ion binding	.	.	.
a_HQ_transcript/266	.	.	a_HQ_transcript/266.p1	2-6226[+]	SSPO_RAT^SSPO_RAT^Q:1520-1917,H:4067-4481^30.93%ID^E:4.35e-21^RecName: Full=SCO-spondin;^Eukaryota; Metazoa; Chordata; Craniata; Vertebrata; Euteleostomi; Mammalia; Eutheria; Euarchontoglires; Glires; Rodentia; Myomorpha; Muroidea; Muridae; Murinae; Rattus`SSPO_RAT^SSPO_RAT^Q:1888-2074,H:4950-5134^30.392%ID^E:1.67e-08^RecName: Full=SCO-spondin;^Eukaryota; Metazoa; Chordata; Craniata; Vertebrata; …	TSP_1:1409:1453:1.2e-18;TSP_1:1464:1496:1.2e-18;TSP_1:1547:1570:1.2e-18;TSP_1:1611:1654:1.2e-18;TSP_1:1701:1752:1.2e-18;TSP_1:1757:1806:1.2e-18;TSP_1:1813:1840:1.2e-18;TSP_1:1869:1880:1.2e-18;	.	.	.	KEGG:rno:474348	.	GO:0005737^cellular_component^cytoplasm`GO:0031012^cellular_component^extracellular matrix`GO:0005615^cellular_component^extracellular space`GO:0007155^biological_process^cell adhesion	.	.	.
a_HQ_transcript/270	.	.	a_HQ_transcript/270.p1	93-2510[+]	S26A5_CHICK^S26A5_CHICK^Q:44-771,H:19-725^32.425%ID^E:5.19e-133^RecName: Full=Prestin {ECO:0000303|PubMed:17442754};^Eukaryota; Metazoa; Chordata; Craniata; Vertebrata; Euteleostomi; Archelosauria; Archosauria; Dinosauria; Saurischia; Theropoda; Coelurosauria; Aves; Neognathae; Galloanserae; Galliformes; Phasianidae; Phasianinae; Gallus	Sulfate_transp:98:162:1.8e-63;Sulfate_transp:224:503:1.8e-63;Sulfate_tra_GLY:91:174:1.1e-25;Sulfate_tra_GLY:444:479:1.1e-25;STAS:558:770:1.9e-24;	.	ExpAA=211.87^PredHel=10^Topology=i110-132o147-169i212-234o284-306i318-340o372-394i407-429o444-463i470-487o502-533i	.	KEGG:gga:417715	.	GO:0005886^cellular_component^plasma membrane`GO:0015106^molecular_function^bicarbonate transmembrane transporter activity`GO:0015108^molecular_function^chloride transmembrane transporter activity`GO:0046872^molecular_function^metal ion binding`GO:0019531^molecular_function^oxalate transmembrane transporter activity`GO:0160046^molecular_function^oxalate:chloride antiporter activity`GO:0015116^mol…	.	.	.
a_HQ_transcript/274	.	.	a_HQ_transcript/274.p1	87-1943[+]	ABCF2_HUMAN^ABCF2_HUMAN^Q:1-616,H:1-618^66.613%ID^E:0^RecName: Full=ATP-binding cassette sub-family F member 2;^Eukaryota; Metazoa; Chordata; Craniata; Vertebrata; Euteleostomi; Mammalia; Eutheria; Euarchontoglires; Primates; Haplorrhini; Catarrhini; Hominidae; Homo	ABC_tran:166:255:8.3e-34;ABC_tran:435:543:8.3e-34;AAA_21:111:128:1.4e-22;AAA_21:228:286:1.4e-22;AAA_21:425:441:1.4e-22;AAA_21:459:570:1.4e-22;ABC_tran_2:176:202:1.4e-18;ABC_tran_2:296:366:1.4e-18;SMC_N:112:289:6.8e-10;SMC_N:424:439:6.8e-10;SMC_N:510:585:6.8e-10;AAA_17:110:212:2.2e-09;AAA_17:423:445:2.2e-09;AAA_29:109:129:7e-08;AAA_29:414:438:7e-08;AAA_33:112:211:1.9e-07;AAA_33:424:442:1.9e-07;AAA…	.	.	.	KEGG:hsa:10061`KEGG:hsa:114483834	.	GO:0016020^cellular_component^membrane`GO:0005886^cellular_component^plasma membrane`GO:0005524^molecular_function^ATP binding`GO:0016887^molecular_function^ATP hydrolysis activity	.	.	.
a_HQ_transcript/279	.	.	a_HQ_transcript/279.p1	319-2712[+]	RNF10_XENLA^RNF10_XENLA^Q:30-793,H:41-753^38.023%ID^E:4.54e-140^RecName: Full=E3 ubiquitin-protein ligase RNF10 {ECO:0000305};^Eukaryota; Metazoa; Chordata; Craniata; Vertebrata; Euteleostomi; Amphibia; Batrachia; Anura; Pipoidea; Pipidae; Xenopodinae; Xenopus; Xenopus	zf-C3HC4_2:201:244:2.5e-09;zf-RING_2:202:245:7e-08;zf-C3HC4:203:244:1.3e-07;zf-C3HC4_3:202:250:1.8e-07;zf-RING_LisH:202:243:9.7e-06;	.	.	.	KEGG:xla:734904	.	GO:0005737^cellular_component^cytoplasm`GO:0005634^cellular_component^nucleus`GO:0046872^molecular_function^metal ion binding`GO:0000976^molecular_function^transcription cis-regulatory region binding`GO:0061630^molecular_function^ubiquitin protein ligase activity`GO:0010626^biological_process^negative regulation of Schwann cell proliferation`GO:0031643^biological_process^positive regulation of my…	.	.	.
a_HQ_transcript/280	.	.	a_HQ_transcript/280.p1	21-3122[+]	AT1A_TAESO^AT1A_TAESO^Q:14-1033,H:5-1014^77.104%ID^E:0^RecName: Full=Sodium/potassium-transporting ATPase subunit alpha;^Eukaryota; Metazoa; Spiralia; Lophotrochozoa; Platyhelminthes; Cestoda; Eucestoda; Cyclophyllidea; Taeniidae; Taenia	E1-E2_ATPase:146:376:8.3e-57;E1-E2_ATPase:933:982:8.3e-57;Cation_ATPase_C:106:152:2.3e-41;Cation_ATPase_C:311:324:2.3e-41;Cation_ATPase_C:809:1018:2.3e-41;Hydrolase:381:739:7.3e-30;Hydrolase_like2:436:531:7.1e-25;HAD:383:736:7.8e-15;Cation_ATPase_N:53:121:1.2e-14;	.	ExpAA=185.66^PredHel=9^Topology=i107-129o139-158i305-327o332-354i798-820o860-882i924-946o966-988i995-1012o	.	.	.	GO:0005886^cellular_component^plasma membrane`GO:0005524^molecular_function^ATP binding`GO:0016887^molecular_function^ATP hydrolysis activity`GO:0046872^molecular_function^metal ion binding`GO:0005391^molecular_function^P-type sodium:potassium-exchanging transporter activity	.	.	.
a_HQ_transcript/282	.	.	a_HQ_transcript/282.p1	130-4260[+]	MYO3B_MOUSE^MYO3B_MOUSE^Q:10-792,H:335-1113^34.639%ID^E:4.33e-127^RecName: Full=Myosin-IIIb;^Eukaryota; Metazoa; Chordata; Craniata; Vertebrata; Euteleostomi; Mammalia; Eutheria; Euarchontoglires; Glires; Rodentia; Myomorpha; Muroidea; Muridae; Murinae; Mus; Mus	Myosin_head:9:732:1.5e-170;	.	ExpAA=194.58^PredHel=9^Topology=o931-953i960-982o986-1008i1029-1051o1061-1083i1116-1138o1172-1189i1201-1220o1249-1271i	.	KEGG:mmu:329421	.	GO:0005829^cellular_component^cytosol`GO:0032433^cellular_component^filopodium tip`GO:0016459^cellular_component^myosin complex`GO:0001917^cellular_component^photoreceptor inner segment`GO:0001750^cellular_component^photoreceptor outer segment`GO:0032426^cellular_component^stereocilium tip`GO:0003779^molecular_function^actin binding`GO:0005524^molecular_function^ATP binding`GO:0000146^molecular_f…	.	.	.
a_HQ_transcript/285	.	.	a_HQ_transcript/285.p1	254-2866[+]	RIGI_PIG^RIGI_PIG^Q:156-859,H:232-926^31.724%ID^E:1.63e-86^RecName: Full=Antiviral innate immune response receptor RIG-I {ECO:0000250|UniProtKB:O95786};^Eukaryota; Metazoa; Chordata; Craniata; Vertebrata; Euteleostomi; Mammalia; Eutheria; Laurasiatheria; Artiodactyla; Suina; Suidae; Sus	RIG-I_C-RD:363:387:2.5e-25;RIG-I_C-RD:743:860:2.5e-25;DEAD:170:339:1.9e-16;DEAD:539:600:1.9e-16;Helicase_C:243:317:2.1e-14;Helicase_C:606:666:2.1e-14;Helicase_C:715:779:2.1e-14;ResIII:167:337:9.5e-14;ResIII:561:582:9.5e-14;ResIII:660:688:9.5e-14;	.	.	.	.	.	GO:0015629^cellular_component^actin cytoskeleton`GO:0005923^cellular_component^bicellular tight junction`GO:0005737^cellular_component^cytoplasm`GO:1990904^cellular_component^ribonucleoprotein complex`GO:0032587^cellular_component^ruffle membrane`GO:0005524^molecular_function^ATP binding`GO:0016887^molecular_function^ATP hydrolysis activity`GO:0003725^molecular_function^double-stranded RNA bindin…	.	.	.
a_HQ_transcript/290	.	.	a_HQ_transcript/290.p1	1-4473[+]	TTN1_CAEEL^TTN1_CAEEL^Q:4-1239,H:15857-17117^33.384%ID^E:0^RecName: Full=Titin homolog {ECO:0000303|PubMed:12381307};^Eukaryota; Metazoa; Ecdysozoa; Nematoda; Chromadorea; Rhabditida; Rhabditina; Rhabditomorpha; Rhabditoidea; Rhabditidae; Peloderinae; Caenorhabditis`TTN1_CAEEL^TTN1_CAEEL^Q:388-1456,H:17253-18328^23.979%ID^E:7.5e-66^RecName: Full=Titin homolog {ECO:0000303|PubMed:12381307};^Eukary…	I-set:385:474:9.1e-195;I-set:512:601:9.1e-195;I-set:612:701:9.1e-195;I-set:735:824:9.1e-195;I-set:842:932:9.1e-195;I-set:977:1060:9.1e-195;I-set:1090:1110:9.1e-195;I-set:1160:1249:9.1e-195;I-set:1261:1339:9.1e-195;I-set:1356:1445:9.1e-195;Ig_2:397:466:9.1e-101;Ig_2:534:601:9.1e-101;Ig_2:623:701:9.1e-101;Ig_2:744:824:9.1e-101;Ig_2:845:932:9.1e-101;Ig_2:974:1055:9.1e-101;Ig_2:1090:1112:9.1e-101;Ig_…	.	.	.	.	.	GO:0031672^cellular_component^A band`GO:0031674^cellular_component^I band`GO:0031965^cellular_component^nuclear membrane`GO:0051015^molecular_function^actin filament binding`GO:0005524^molecular_function^ATP binding`GO:0046872^molecular_function^metal ion binding`GO:0017022^molecular_function^myosin binding`GO:0106310^molecular_function^protein serine kinase activity`GO:0004674^molecular_function…	.	.	.
a_HQ_transcript/306	.	.	a_HQ_transcript/306.p1	44-1189[+]	NPTN_RAT^NPTN_RAT^Q:33-379,H:54-390^30.645%ID^E:1.17e-21^RecName: Full=Neuroplastin;^Eukaryota; Metazoa; Chordata; Craniata; Vertebrata; Euteleostomi; Mammalia; Eutheria; Euarchontoglires; Glires; Rodentia; Myomorpha; Muroidea; Muridae; Murinae; Rattus	I-set:33:122:1.6e-25;I-set:154:203:1.6e-25;I-set:228:316:1.6e-25;Ig_2:31:116:5e-22;Ig_2:137:204:5e-22;Ig_2:237:319:5e-22;V-set:34:114:5.9e-18;V-set:176:209:5.9e-18;V-set:239:321:5.9e-18;ig:36:110:3e-16;ig:157:203:3e-16;ig:242:303:3e-16;Ig_3:38:111:1.1e-12;Ig_3:142:203:1.1e-12;Ig_3:228:306:1.1e-12;C1-set:93:119:9.8e-06;C1-set:143:204:9.8e-06;C1-set:242:305:9.8e-06;	sigP:1^18^0.781	ExpAA=22.77^PredHel=1^Topology=o326-348i	.	KEGG:rno:56064	.	GO:0009986^cellular_component^cell surface`GO:0030425^cellular_component^dendrite`GO:0098982^cellular_component^GABA-ergic synapse`GO:0098978^cellular_component^glutamatergic synapse`GO:0001772^cellular_component^immunological synapse`GO:0060077^cellular_component^inhibitory synapse`GO:0016020^cellular_component^membrane`GO:0005886^cellular_component^plasma membrane`GO:0098839^cellular_component^…	.	.	.
a_HQ_transcript/310	.	.	a_HQ_transcript/310.p1	181-6087[+]	PLXA2_MOUSE^PLXA2_MOUSE^Q:11-1962,H:16-1891^40.1%ID^E:0^RecName: Full=Plexin-A2;^Eukaryota; Metazoa; Chordata; Craniata; Vertebrata; Euteleostomi; Mammalia; Eutheria; Euarchontoglires; Glires; Rodentia; Myomorpha; Muroidea; Muridae; Murinae; Mus; Mus	Plexin_cytopl:1350:1934:2.3e-223;Sema:44:467:2.4e-36;TIG:728:754:1e-34;TIG:872:960:1e-34;TIG:963:1025:1e-34;TIG:1054:1130:1e-34;TIG:1189:1255:1e-34;PSI:494:540:2.7e-17;PSI:647:679:2.7e-17;PSI:824:869:2.7e-17;	sigP:1^26^0.815	ExpAA=57.48^PredHel=2^Topology=i7-29o1278-1300i	.	KEGG:mmu:18845	.	GO:0062023^cellular_component^collagen-containing extracellular matrix`GO:0005886^cellular_component^plasma membrane`GO:0002116^cellular_component^semaphorin receptor complex`GO:0042802^molecular_function^identical protein binding`GO:0017154^molecular_function^semaphorin receptor activity`GO:0007166^biological_process^cell surface receptor signaling pathway`GO:0051642^biological_process^centrosom…	.	.	.
a_HQ_transcript/315	.	.	a_HQ_transcript/315.p1	142-5433[+]	CO4A1_CAEEL^CO4A1_CAEEL^Q:175-1758,H:43-1757^42.123%ID^E:0^RecName: Full=Collagen alpha-1(IV) chain;^Eukaryota; Metazoa; Ecdysozoa; Nematoda; Chromadorea; Rhabditida; Rhabditina; Rhabditomorpha; Rhabditoidea; Rhabditidae; Peloderinae; Caenorhabditis`CO4A1_CAEEL^CO4A1_CAEEL^Q:1-1642,H:1-1755^40.489%ID^E:0^RecName: Full=Collagen alpha-1(IV) chain;^Eukaryota; Metazoa; Ecdysozoa; Nematoda; Chromadore…	Collagen:60:109:2.7e-194;Collagen:166:217:2.7e-194;Collagen:224:252:2.7e-194;Collagen:266:323:2.7e-194;Collagen:302:357:2.7e-194;Collagen:365:417:2.7e-194;Collagen:399:455:2.7e-194;Collagen:460:493:2.7e-194;Collagen:500:559:2.7e-194;Collagen:554:608:2.7e-194;Collagen:619:676:2.7e-194;Collagen:661:718:2.7e-194;Collagen:727:784:2.7e-194;Collagen:769:826:2.7e-194;Collagen:835:890:2.7e-194;Collagen:8…	sigP:1^26^0.685	.	.	KEGG:cel:CELE_K04H4.1	.	GO:0005604^cellular_component^basement membrane`GO:0005581^cellular_component^collagen trimer`GO:0005615^cellular_component^extracellular space`GO:0005201^molecular_function^extracellular matrix structural constituent`GO:0030020^molecular_function^extracellular matrix structural constituent conferring tensile strength`GO:0009792^biological_process^embryo development ending in birth or egg hatchin…	.	.	.
a_HQ_transcript/319	.	.	a_HQ_transcript/319.p1	105-4901[+]	SVEP1_MOUSE^SVEP1_MOUSE^Q:224-1142,H:435-1381^24.727%ID^E:5.93e-42^RecName: Full=Sushi, von Willebrand factor type A, EGF and pentraxin domain-containing protein 1;^Eukaryota; Metazoa; Chordata; Craniata; Vertebrata; Euteleostomi; Mammalia; Eutheria; Euarchontoglires; Glires; Rodentia; Myomorpha; Muroidea; Muridae; Murinae; Mus; Mus`SVEP1_MOUSE^SVEP1_MOUSE^Q:188-542,H:1854-2239^24.088%ID^E:1.21e-…	GCC2_GCC3:781:821:1.3e-21;GCC2_GCC3:828:875:1.3e-21;GCC2_GCC3:1431:1476:1.3e-21;HYR:136:223:1.6e-17;HYR:347:428:1.6e-17;HYR:1386:1408:1.6e-17;Sushi:248:284:1e-11;Sushi:289:345:1e-11;Sushi:443:481:1e-11;Sushi:533:565:1e-11;Sushi:747:773:1e-11;Sushi:819:837:1e-11;Sushi:1203:1262:1e-11;Sushi:1452:1477:1e-11;Laminin_G_3:884:986:1.7e-09;TSP_1:249:259:7.2e-09;TSP_1:314:352:7.2e-09;TSP_1:1150:1200:7.2e-…	sigP:1^19^0.666	ExpAA=23.24^PredHel=1^Topology=o1506-1528i	.	KEGG:mmu:64817	.	GO:0005737^cellular_component^cytoplasm`GO:0031012^cellular_component^extracellular matrix`GO:0005576^cellular_component^extracellular region`GO:0005615^cellular_component^extracellular space`GO:0016020^cellular_component^membrane`GO:0005634^cellular_component^nucleus`GO:0005509^molecular_function^calcium ion binding`GO:0003682^molecular_function^chromatin binding`GO:0005178^molecular_function^in…	.	.	.
a_HQ_transcript/330	.	.	a_HQ_transcript/330.p1	136-3735[+]	PYC_HUMAN^PYC_HUMAN^Q:55-1199,H:35-1178^68.412%ID^E:0^RecName: Full=Pyruvate carboxylase, mitochondrial {ECO:0000305};^Eukaryota; Metazoa; Chordata; Craniata; Vertebrata; Euteleostomi; Mammalia; Eutheria; Euarchontoglires; Primates; Haplorrhini; Catarrhini; Hominidae; Homo	CPSase_L_D2:171:379:2.1e-79;PYC_OADA:883:1081:3.4e-70;CPSase_L_chain:57:165:8.6e-40;CPSase_L_chain:177:212:8.6e-40;Biotin_carb_C:395:502:7.1e-32;HMGL-like:62:85:4.8e-25;HMGL-like:127:187:4.8e-25;HMGL-like:616:840:4.8e-25;Biotin_lipoyl:162:178:7.7e-20;Biotin_lipoyl:322:339:7.7e-20;Biotin_lipoyl:1133:1198:7.7e-20;ATP-grasp_4:169:349:3.7e-16;Dala_Dala_lig_C:197:347:5.7e-09;ATP-grasp:194:348:7.5e-09;…	.	.	.	KEGG:hsa:5091	.	GO:0005737^cellular_component^cytoplasm`GO:0005829^cellular_component^cytosol`GO:0005759^cellular_component^mitochondrial matrix`GO:0005739^cellular_component^mitochondrion`GO:0005524^molecular_function^ATP binding`GO:0009374^molecular_function^biotin binding`GO:0042802^molecular_function^identical protein binding`GO:0046872^molecular_function^metal ion binding`GO:0004736^molecular_function^pyruv…	.	.	.
a_HQ_transcript/335	.	.	a_HQ_transcript/335.p1	98-934[+]	MARE1_XENTR^MARE1_XENTR^Q:1-278,H:1-269^57.895%ID^E:1.13e-104^RecName: Full=Microtubule-associated protein RP/EB family member 1;^Eukaryota; Metazoa; Chordata; Craniata; Vertebrata; Euteleostomi; Amphibia; Batrachia; Anura; Pipoidea; Pipidae; Xenopodinae; Xenopus; Silurana	EB1:219:256:1e-16;CH:18:115:5.3e-10;	.	.	.	KEGG:xtr:394720	.	GO:0005813^cellular_component^centrosome`GO:0030981^cellular_component^cortical microtubule cytoskeleton`GO:0005794^cellular_component^Golgi apparatus`GO:0005874^cellular_component^microtubule`GO:0097431^cellular_component^mitotic spindle pole`GO:0051010^molecular_function^microtubule plus-end binding`GO:0051315^biological_process^attachment of mitotic spindle microtubules to kinetochore`GO:00513…	.	.	.
a_HQ_transcript/339	.	.	a_HQ_transcript/339.p1	118-6282[+]	DYH5_RAT^DYH5_RAT^Q:59-2055,H:11-2052^51.459%ID^E:0^RecName: Full=Dynein axonemal heavy chain 5 {ECO:0000305};^Eukaryota; Metazoa; Chordata; Craniata; Vertebrata; Euteleostomi; Mammalia; Eutheria; Euarchontoglires; Glires; Rodentia; Myomorpha; Muroidea; Muridae; Murinae; Rattus	DHC_N1:291:848:9.5e-141;DHC_N1:1136:1215:9.5e-141;DHC_N1:1403:1473:9.5e-141;DHC_N1:1544:1572:9.5e-141;DHC_N1:1857:1874:9.5e-141;DHC_N2:534:534:5.9e-123;DHC_N2:834:866:5.9e-123;DHC_N2:1159:1190:5.9e-123;DHC_N2:1275:1329:5.9e-123;DHC_N2:1401:1807:5.9e-123;DHC_N2:1855:1882:5.9e-123;AAA_6:1942:2051:5.4e-50;	.	.	.	.	.	GO:0097728^cellular_component^9+0 motile cilium`GO:0097729^cellular_component^9+2 motile cilium`GO:0005858^cellular_component^axonemal dynein complex`GO:0005930^cellular_component^axoneme`GO:0005737^cellular_component^cytoplasm`GO:0005576^cellular_component^extracellular region`GO:0005874^cellular_component^microtubule`GO:0031514^cellular_component^motile cilium`GO:0036157^cellular_component^oute…	.	.	.
a_HQ_transcript/350	.	.	a_HQ_transcript/350.p1	123-3734[+]	SPT5H_CAEEL^SPT5H_CAEEL^Q:88-275,H:807-1011^29.439%ID^E:6.5e-08^RecName: Full=Transcription elongation factor SPT5;^Eukaryota; Metazoa; Ecdysozoa; Nematoda; Chromadorea; Rhabditida; Rhabditina; Rhabditomorpha; Rhabditoidea; Rhabditidae; Peloderinae; Caenorhabditis	.	sigP:1^20^0.935	ExpAA=550.19^PredHel=22^Topology=o324-346i367-389o409-431i452-474o524-546i553-575o585-607i612-634o644-666i673-695o705-727i732-754o764-786i793-815o835-857i864-886o906-928i935-957o972-994i1006-1028o1043-1065i1072-1094o	.	KEGG:cel:CELE_K08E4.1	.	GO:0032044^cellular_component^DSIF complex`GO:0000791^cellular_component^euchromatin`GO:0003729^molecular_function^mRNA binding`GO:0032784^biological_process^regulation of DNA-templated transcription elongation`GO:0006357^biological_process^regulation of transcription by RNA polymerase II`GO:0006368^biological_process^transcription elongation by RNA polymerase II`GO:0140673^biological_process^tra…	.	.	.
a_HQ_transcript/359	.	.	a_HQ_transcript/359.p1	382-1818[+]	SLIT1_MOUSE^SLIT1_MOUSE^Q:213-296,H:919-1005^39.773%ID^E:2.63e-12^RecName: Full=Slit homolog 1 protein;^Eukaryota; Metazoa; Chordata; Craniata; Vertebrata; Euteleostomi; Mammalia; Eutheria; Euarchontoglires; Glires; Rodentia; Myomorpha; Muroidea; Muridae; Murinae; Mus; Mus`SLIT1_MOUSE^SLIT1_MOUSE^Q:223-294,H:968-1041^46.667%ID^E:1.19e-11^RecName: Full=Slit homolog 1 protein;^Eukaryota; Metazoa; C…	EGF:223:254:2.2e-12;EGF:261:290:2.2e-12;Cadherin:39:120:7.3e-12;Cadherin:134:218:7.3e-12;	sigP:1^22^0.859	ExpAA=31.66^PredHel=1^Topology=o316-338i	.	KEGG:mmu:20562	.	GO:0005615^cellular_component^extracellular space`GO:0005886^cellular_component^plasma membrane`GO:0005509^molecular_function^calcium ion binding`GO:0043395^molecular_function^heparan sulfate proteoglycan binding`GO:0008201^molecular_function^heparin binding`GO:0048495^molecular_function^Roundabout binding`GO:0005102^molecular_function^signaling receptor binding`GO:0048846^biological_process^axon…	.	.	.
a_HQ_transcript/362	.	.	a_HQ_transcript/362.p1	636-4097[+]	AGRG4_MOUSE^AGRG4_MOUSE^Q:731-1129,H:2548-2948^33.005%ID^E:3.46e-60^RecName: Full=Adhesion G-protein coupled receptor G4;^Eukaryota; Metazoa; Chordata; Craniata; Vertebrata; Euteleostomi; Mammalia; Eutheria; Euarchontoglires; Glires; Rodentia; Myomorpha; Muroidea; Muridae; Murinae; Mus; Mus	7tm_2:877:1113:1e-46;GPS:195:215:2e-10;GPS:818:861:2e-10;	.	ExpAA=156.06^PredHel=7^Topology=o877-899i912-931o946-968i981-1003o1023-1045i1065-1087o1097-1119i	.	.	.	GO:0016020^cellular_component^membrane`GO:0004930^molecular_function^G protein-coupled receptor activity`GO:0007189^biological_process^adenylate cyclase-activating G protein-coupled receptor signaling pathway`GO:0007166^biological_process^cell surface receptor signaling pathway`GO:0022008^biological_process^neurogenesis	.	.	.
a_HQ_transcript/368	.	.	a_HQ_transcript/368.p1	98-934[+]	MARE1_XENTR^MARE1_XENTR^Q:1-278,H:1-269^57.895%ID^E:1.13e-104^RecName: Full=Microtubule-associated protein RP/EB family member 1;^Eukaryota; Metazoa; Chordata; Craniata; Vertebrata; Euteleostomi; Amphibia; Batrachia; Anura; Pipoidea; Pipidae; Xenopodinae; Xenopus; Silurana	EB1:219:256:1e-16;CH:18:115:5.3e-10;	.	.	.	KEGG:xtr:394720	.	GO:0005813^cellular_component^centrosome`GO:0030981^cellular_component^cortical microtubule cytoskeleton`GO:0005794^cellular_component^Golgi apparatus`GO:0005874^cellular_component^microtubule`GO:0097431^cellular_component^mitotic spindle pole`GO:0051010^molecular_function^microtubule plus-end binding`GO:0051315^biological_process^attachment of mitotic spindle microtubules to kinetochore`GO:00513…	.	.	.
a_HQ_transcript/372	.	.	a_HQ_transcript/372.p1	86-2575[+]	SMIP4_HUMAN^SMIP4_HUMAN^Q:45-278,H:107-339^39.662%ID^E:2.62e-38^RecName: Full=Sperm-associated microtubule inner protein 4 {ECO:0000312|HGNC:HGNC:21722};^Eukaryota; Metazoa; Chordata; Craniata; Vertebrata; Euteleostomi; Mammalia; Eutheria; Euarchontoglires; Primates; Haplorrhini; Catarrhini; Hominidae; Homo`SMIP4_HUMAN^SMIP4_HUMAN^Q:767-821,H:528-582^45.455%ID^E:1.15e-06^RecName: Full=Sperm-assoc…	.	.	.	.	KEGG:hsa:136895	.	GO:0005813^cellular_component^centrosome`GO:0005737^cellular_component^cytoplasm`GO:0031514^cellular_component^motile cilium	.	.	.
a_HQ_transcript/374	.	.	a_HQ_transcript/374.p1	87-1943[+]	ABCF2_HUMAN^ABCF2_HUMAN^Q:1-616,H:1-618^66.613%ID^E:0^RecName: Full=ATP-binding cassette sub-family F member 2;^Eukaryota; Metazoa; Chordata; Craniata; Vertebrata; Euteleostomi; Mammalia; Eutheria; Euarchontoglires; Primates; Haplorrhini; Catarrhini; Hominidae; Homo	ABC_tran:166:255:8.3e-34;ABC_tran:435:543:8.3e-34;AAA_21:111:128:1.4e-22;AAA_21:228:286:1.4e-22;AAA_21:425:441:1.4e-22;AAA_21:459:570:1.4e-22;ABC_tran_2:176:202:1.4e-18;ABC_tran_2:296:366:1.4e-18;SMC_N:112:289:6.8e-10;SMC_N:424:439:6.8e-10;SMC_N:510:585:6.8e-10;AAA_17:110:212:2.2e-09;AAA_17:423:445:2.2e-09;AAA_29:109:129:7e-08;AAA_29:414:438:7e-08;AAA_33:112:211:1.9e-07;AAA_33:424:442:1.9e-07;AAA…	.	.	.	KEGG:hsa:10061`KEGG:hsa:114483834	.	GO:0016020^cellular_component^membrane`GO:0005886^cellular_component^plasma membrane`GO:0005524^molecular_function^ATP binding`GO:0016887^molecular_function^ATP hydrolysis activity	.	.	.
a_HQ_transcript/377	.	.	a_HQ_transcript/377.p1	483-3122[+]	TBCD_HUMAN^TBCD_HUMAN^Q:1-867,H:159-1031^50.685%ID^E:0^RecName: Full=Tubulin-specific chaperone D;^Eukaryota; Metazoa; Chordata; Craniata; Vertebrata; Euteleostomi; Mammalia; Eutheria; Euarchontoglires; Primates; Haplorrhini; Catarrhini; Hominidae; Homo	TFCD_C:202:232:3.5e-34;TFCD_C:562:606:3.5e-34;TFCD_C:681:701:3.5e-34;TFCD_C:734:868:3.5e-34;HEAT_EZ:32:55:2.5e-08;HEAT_EZ:201:231:2.5e-08;HEAT_EZ:265:312:2.5e-08;HEAT_EZ:314:358:2.5e-08;HEAT_EZ:399:431:2.5e-08;HEAT_EZ:595:619:2.5e-08;HEAT_EZ:652:717:2.5e-08;HEAT_2:46:89:1.1e-07;HEAT_2:203:252:1.1e-07;HEAT_2:334:376:1.1e-07;HEAT_2:420:491:1.1e-07;HEAT_2:555:620:1.1e-07;HEAT:206:231:3.8e-06;HEAT:30…	.	.	.	KEGG:hsa:6904	.	GO:0005912^cellular_component^adherens junction`GO:0005923^cellular_component^bicellular tight junction`GO:0005813^cellular_component^centrosome`GO:0005737^cellular_component^cytoplasm`GO:0016328^cellular_component^lateral plasma membrane`GO:0005874^cellular_component^microtubule`GO:0048487^molecular_function^beta-tubulin binding`GO:0005096^molecular_function^GTPase activator activity`GO:0051087^…	.	.	.
a_HQ_transcript/386	.	.	a_HQ_transcript/386.p1	1308-5141[+]	MROH1_HUMAN^MROH1_HUMAN^Q:1-1264,H:384-1637^32.422%ID^E:0^RecName: Full=Maestro heat-like repeat-containing protein family member 1;^Eukaryota; Metazoa; Chordata; Craniata; Vertebrata; Euteleostomi; Mammalia; Eutheria; Euarchontoglires; Primates; Haplorrhini; Catarrhini; Hominidae; Homo	HEAT_2:198:211:1.6e-11;HEAT_2:393:412:1.6e-11;HEAT_2:599:690:1.6e-11;HEAT_2:721:758:1.6e-11;HEAT_2:992:1045:1.6e-11;HEAT_2:1125:1167:1.6e-11;HEAT_2:1236:1263:1.6e-11;HEAT:199:211:7.4e-11;HEAT:590:613:7.4e-11;HEAT:991:1019:7.4e-11;HEAT:1091:1104:7.4e-11;HEAT:1126:1145:7.4e-11;HEAT:1241:1264:7.4e-11;HEAT_EZ:198:209:5.9e-06;HEAT_EZ:590:609:5.9e-06;HEAT_EZ:633:645:5.9e-06;HEAT_EZ:940:971:5.9e-06;HEAT…	.	.	.	KEGG:hsa:727957	.	GO:0005737^cellular_component^cytoplasm	.	.	.
a_HQ_transcript/390	.	.	a_HQ_transcript/390.p1	133-471[+]	.	.	.	.	.	.	.	.	.	.	.
a_HQ_transcript/400	.	.	a_HQ_transcript/400.p1	104-2509[+]	CATF_MOUSE^CATF_MOUSE^Q:504-801,H:164-462^55.184%ID^E:2.21e-107^RecName: Full=Cathepsin F;^Eukaryota; Metazoa; Chordata; Craniata; Vertebrata; Euteleostomi; Mammalia; Eutheria; Euarchontoglires; Glires; Rodentia; Myomorpha; Muroidea; Muridae; Murinae; Mus; Mus	Peptidase_C1:81:110:3.7e-74;Peptidase_C1:168:196:3.7e-74;Peptidase_C1:588:796:3.7e-74;Cystatin:52:105:2.7e-13;Cystatin:126:206:2.7e-13;Inhibitor_I29:505:562:3.8e-12;Peptidase_C1_2:602:621:9.7e-06;Peptidase_C1_2:741:781:9.7e-06;	sigP:1^15^0.613	.	.	KEGG:mmu:56464	.	GO:0005783^cellular_component^endoplasmic reticulum`GO:0005615^cellular_component^extracellular space`GO:0043231^cellular_component^intracellular membrane-bounded organelle`GO:0005764^cellular_component^lysosome`GO:0005886^cellular_component^plasma membrane`GO:0004197^molecular_function^cysteine-type endopeptidase activity`GO:0008234^molecular_function^cysteine-type peptidase activity`GO:0051603^…	.	.	.
a_HQ_transcript/405	.	.	a_HQ_transcript/405.p1	3-3599[+]	IF122_XENTR^IF122_XENTR^Q:8-1198,H:1-1187^73.3%ID^E:0^RecName: Full=Intraflagellar transport protein 122 homolog;^Eukaryota; Metazoa; Chordata; Craniata; Vertebrata; Euteleostomi; Amphibia; Batrachia; Anura; Pipoidea; Pipidae; Xenopodinae; Xenopus; Silurana	WD40:27:50:2.9e-25;WD40:57:93:2.9e-25;WD40:103:125:2.9e-25;WD40:146:169:2.9e-25;WD40:187:258:2.9e-25;WD40:275:299:2.9e-25;WD40:470:496:2.9e-25;TPR_7:649:669:6e-06;TPR_7:722:738:6e-06;TPR_7:777:795:6e-06;TPR_7:837:854:6e-06;	.	.	.	KEGG:xtr:100127681	.	GO:0036064^cellular_component^ciliary basal body`GO:0005929^cellular_component^cilium`GO:0005737^cellular_component^cytoplasm`GO:0030991^cellular_component^intraciliary transport particle A`GO:0060271^biological_process^cilium assembly`GO:0035721^biological_process^intraciliary retrograde transport`GO:0042073^biological_process^intraciliary transport`GO:0045879^biological_process^negative regulat…	.	.	.
a_HQ_transcript/409	.	.	a_HQ_transcript/409.p1	435-746[-]	.	.	.	.	.	.	.	.	.	.	.
a_HQ_transcript/413	.	.	a_HQ_transcript/413.p1	123-2438[+]	.	Mab-21:543:654:9.8e-12;	.	.	.	.	.	.	.	.	.
a_HQ_transcript/434	.	.	a_HQ_transcript/434.p1	56-4885[+]	DYH7_RAT^DYH7_RAT^Q:3-1609,H:2453-4057^71.749%ID^E:0^RecName: Full=Dynein axonemal heavy chain 7;^Eukaryota; Metazoa; Chordata; Craniata; Vertebrata; Euteleostomi; Mammalia; Eutheria; Euarchontoglires; Glires; Rodentia; Myomorpha; Muroidea; Muridae; Murinae; Rattus	Dynein_heavy:899:1606:6.5e-243;AAA_9:538:766:3.2e-62;MT:170:515:4.7e-52;MT:747:781:4.7e-52;AAA_8:3:157:7.8e-34;	.	.	.	.	.	GO:0097729^cellular_component^9+2 motile cilium`GO:0005929^cellular_component^cilium`GO:0036156^cellular_component^inner dynein arm`GO:0005874^cellular_component^microtubule`GO:0005524^molecular_function^ATP binding`GO:0016887^molecular_function^ATP hydrolysis activity`GO:0005509^molecular_function^calcium ion binding`GO:0045505^molecular_function^dynein intermediate chain binding`GO:0051959^mole…	.	.	.
a_HQ_transcript/442	.	.	a_HQ_transcript/442.p1	182-3133[+]	DYHC_HELCR^DYHC_HELCR^Q:1-978,H:2908-3884^75.665%ID^E:0^RecName: Full=Dynein beta chain, ciliary;^Eukaryota; Metazoa; Echinodermata; Eleutherozoa; Echinozoa; Echinoidea; Euechinoidea; Echinacea; Camarodonta; Echinidea; Echinometridae; Heliocidaris	MT:141:484:8.5e-178;MT:663:703:8.5e-178;AAA_9:137:164:6.9e-136;AAA_9:502:729:6.9e-136;AAA_8:1:128:8.8e-67;AAA_8:154:181:8.8e-67;Dynein_heavy:860:978:8.6e-40;	.	.	.	.	.	GO:0005737^cellular_component^cytoplasm`GO:0030286^cellular_component^dynein complex`GO:0005874^cellular_component^microtubule`GO:0031514^cellular_component^motile cilium`GO:0005524^molecular_function^ATP binding`GO:0045505^molecular_function^dynein intermediate chain binding`GO:0051959^molecular_function^dynein light intermediate chain binding`GO:0008569^molecular_function^minus-end-directed mic…	.	.	.
a_HQ_transcript/446	.	.	a_HQ_transcript/446.p1	270-3434[+]	ODAD4_BOVIN^ODAD4_BOVIN^Q:703-930,H:265-495^35.065%ID^E:3.13e-37^RecName: Full=Outer dynein arm-docking complex subunit 4;^Eukaryota; Metazoa; Chordata; Craniata; Vertebrata; Euteleostomi; Mammalia; Eutheria; Laurasiatheria; Artiodactyla; Ruminantia; Pecora; Bovidae; Bovinae; Bos`ODAD4_BOVIN^ODAD4_BOVIN^Q:185-309,H:4-127^36.8%ID^E:5.12e-18^RecName: Full=Outer dynein arm-docking complex subunit 4;…	TPR_11:195:259:3.5e-25;TPR_11:265:294:3.5e-25;TPR_11:722:777:3.5e-25;TPR_11:755:816:3.5e-25;TPR_11:796:861:3.5e-25;TPR_11:831:900:3.5e-25;TPR_12:193:256:2.5e-23;TPR_12:237:293:2.5e-23;TPR_12:753:819:2.5e-23;TPR_12:829:863:2.5e-23;TPR_12:878:911:2.5e-23;TPR_1:195:223:8.8e-21;TPR_1:237:259:8.8e-21;TPR_1:263:294:8.8e-21;TPR_1:757:777:8.8e-21;TPR_1:796:818:8.8e-21;TPR_1:834:860:8.8e-21;TPR_1:877:900:…	.	.	.	KEGG:bta:788831	.	GO:0097728^cellular_component^9+0 motile cilium`GO:0097729^cellular_component^9+2 motile cilium`GO:0005737^cellular_component^cytoplasm`GO:0005576^cellular_component^extracellular region`GO:0120228^cellular_component^outer dynein arm docking complex`GO:0007420^biological_process^brain development`GO:0090660^biological_process^cerebrospinal fluid circulation`GO:0003341^biological_process^cilium mo…	.	.	.
a_HQ_transcript/449	.	.	a_HQ_transcript/449.p1	89-733[+]	RBM4_RABIT^RBM4_RABIT^Q:25-166,H:77-224^50%ID^E:2.14e-38^RecName: Full=RNA-binding protein 4;^Eukaryota; Metazoa; Chordata; Craniata; Vertebrata; Euteleostomi; Mammalia; Eutheria; Euarchontoglires; Glires; Lagomorpha; Leporidae; Oryctolagus`RBM4_RABIT^RBM4_RABIT^Q:26-104,H:2-80^37.975%ID^E:2.37e-13^RecName: Full=RNA-binding protein 4;^Eukaryota; Metazoa; Chordata; Craniata; Vertebrata; Euteleosto…	RRM_1:28:89:6.7e-15;RRM_6:28:85:5.8e-09;zf-CCHC:109:125:1.9e-08;RRM_5:42:94:2.1e-08;	.	.	.	KEGG:ocu:100008755	.	GO:0005737^cellular_component^cytoplasm`GO:0010494^cellular_component^cytoplasmic stress granule`GO:0016607^cellular_component^nuclear speck`GO:0005730^cellular_component^nucleolus`GO:0005654^cellular_component^nucleoplasm`GO:0005634^cellular_component^nucleus`GO:0035198^molecular_function^miRNA binding`GO:0003730^molecular_function^mRNA 3'-UTR binding`GO:0003729^molecular_function^mRNA binding`G…	.	.	.
a_HQ_transcript/475	.	.	a_HQ_transcript/475.p1	183-2891[+]	AT1A_TAESO^AT1A_TAESO^Q:7-902,H:120-1014^80.268%ID^E:0^RecName: Full=Sodium/potassium-transporting ATPase subunit alpha;^Eukaryota; Metazoa; Spiralia; Lophotrochozoa; Platyhelminthes; Cestoda; Eucestoda; Cyclophyllidea; Taeniidae; Taenia	E1-E2_ATPase:15:245:6.6e-57;E1-E2_ATPase:802:851:6.6e-57;Cation_ATPase_C:180:193:1.8e-41;Cation_ATPase_C:678:887:1.8e-41;Hydrolase:250:608:5.4e-30;Hydrolase_like2:305:400:6.1e-25;Hydrolase_like2:831:849:6.1e-25;HAD:252:605:5.9e-15;Hydrolase_3:480:512:1.8e-06;Hydrolase_3:590:633:1.8e-06;	.	ExpAA=162.56^PredHel=8^Topology=o10-28i174-196o201-223i667-689o729-751i793-815o835-857i864-881o	.	.	.	GO:0005886^cellular_component^plasma membrane`GO:0005524^molecular_function^ATP binding`GO:0016887^molecular_function^ATP hydrolysis activity`GO:0046872^molecular_function^metal ion binding`GO:0005391^molecular_function^P-type sodium:potassium-exchanging transporter activity	.	.	.
a_HQ_transcript/476	.	.	a_HQ_transcript/476.p1	8-4933[+]	FBN1_BOVIN^FBN1_BOVIN^Q:105-1100,H:1126-2239^35.752%ID^E:2.21e-136^RecName: Full=Fibrillin-1 {ECO:0000250|UniProtKB:P35555};^Eukaryota; Metazoa; Chordata; Craniata; Vertebrata; Euteleostomi; Mammalia; Eutheria; Laurasiatheria; Artiodactyla; Ruminantia; Pecora; Bovidae; Bovinae; Bos`FBN1_BOVIN^FBN1_BOVIN^Q:127-1103,H:1606-2684^34.882%ID^E:1.29e-126^RecName: Full=Fibrillin-1 {ECO:0000250|UniProtKB:…	EGF_CA:39:46:8.8e-203;EGF_CA:70:91:8.8e-203;EGF_CA:98:123:8.8e-203;EGF_CA:127:166:8.8e-203;EGF_CA:169:207:8.8e-203;EGF_CA:209:246:8.8e-203;EGF_CA:249:285:8.8e-203;EGF_CA:287:324:8.8e-203;EGF_CA:326:363:8.8e-203;EGF_CA:365:402:8.8e-203;EGF_CA:404:441:8.8e-203;EGF_CA:443:480:8.8e-203;EGF_CA:482:519:8.8e-203;EGF_CA:521:558:8.8e-203;EGF_CA:560:597:8.8e-203;EGF_CA:599:636:8.8e-203;EGF_CA:638:675:8.8e-…	sigP:1^33^0.762	ExpAA=18.11^PredHel=1^Topology=i13-35o	.	KEGG:bta:281154	.	GO:0031012^cellular_component^extracellular matrix`GO:0005576^cellular_component^extracellular region`GO:0001527^cellular_component^microfibril`GO:0005509^molecular_function^calcium ion binding`GO:0005201^molecular_function^extracellular matrix structural constituent`GO:0008201^molecular_function^heparin binding`GO:0005179^molecular_function^hormone activity`GO:0009653^biological_process^anatomic…	.	.	.
a_HQ_transcript/486	.	.	a_HQ_transcript/486.p1	39-2498[+]	TBK1_HUMAN^TBK1_HUMAN^Q:12-357,H:1-353^43.38%ID^E:6.54e-95^RecName: Full=Serine/threonine-protein kinase TBK1 {ECO:0000305};^Eukaryota; Metazoa; Chordata; Craniata; Vertebrata; Euteleostomi; Mammalia; Eutheria; Euarchontoglires; Primates; Haplorrhini; Catarrhini; Hominidae; Homo	Pkinase:21:253:1.1e-47;Pkinase_Tyr:22:234:8.5e-27;	.	.	.	KEGG:hsa:29110	.	GO:0005737^cellular_component^cytoplasm`GO:0005829^cellular_component^cytosol`GO:0043231^cellular_component^intracellular membrane-bounded organelle`GO:0005654^cellular_component^nucleoplasm`GO:1902554^cellular_component^serine/threonine protein kinase complex`GO:0005524^molecular_function^ATP binding`GO:0042802^molecular_function^identical protein binding`GO:0003676^molecular_function^nucleic ac…	.	.	.
a_HQ_transcript/489	.	.	a_HQ_transcript/489.p1	286-1638[+]	ILK_PONAB^ILK_PONAB^Q:1-447,H:1-450^65.111%ID^E:0^RecName: Full=Integrin-linked protein kinase {ECO:0000250|UniProtKB:Q13418};^Eukaryota; Metazoa; Chordata; Craniata; Vertebrata; Euteleostomi; Mammalia; Eutheria; Euarchontoglires; Primates; Haplorrhini; Catarrhini; Hominidae; Pongo	Ank_2:9:95:5.3e-37;Ank_2:38:127:5.3e-37;Pkinase_Tyr:193:441:8.3e-34;Ank:35:64:1.1e-27;Ank:68:97:1.1e-27;Ank:99:126:1.1e-27;Ank_5:25:74:6.8e-21;Ank_5:69:107:6.8e-21;Ank_5:86:123:6.8e-21;Ank_5:352:374:6.8e-21;Pkinase:194:439:1.1e-20;Ank_3:35:62:1.7e-18;Ank_3:68:95:1.7e-18;Ank_3:99:126:1.7e-18;Ank_4:36:87:9.8e-18;Ank_4:77:116:9.8e-18;	.	.	.	KEGG:pon:100173674	.	GO:0005925^cellular_component^focal adhesion`GO:0030027^cellular_component^lamellipodium`GO:0005886^cellular_component^plasma membrane`GO:0030017^cellular_component^sarcomere`GO:0005524^molecular_function^ATP binding`GO:0106310^molecular_function^protein serine kinase activity`GO:0004674^molecular_function^protein serine/threonine kinase activity`GO:0016310^biological_process^phosphorylation	.	.	.
a_HQ_transcript/498	.	.	a_HQ_transcript/498.p1	206-4240[+]	CO1A2_MOUSE^CO1A2_MOUSE^Q:61-1339,H:100-1371^39.971%ID^E:1.72e-129^RecName: Full=Collagen alpha-2(I) chain;^Eukaryota; Metazoa; Chordata; Craniata; Vertebrata; Euteleostomi; Mammalia; Eutheria; Euarchontoglires; Glires; Rodentia; Myomorpha; Muroidea; Muridae; Murinae; Mus; Mus`CO1A2_MOUSE^CO1A2_MOUSE^Q:46-938,H:115-1087^41.675%ID^E:1.06e-79^RecName: Full=Collagen alpha-2(I) chain;^Eukaryota; Meta…	Collagen:61:115:1.4e-143;Collagen:94:148:1.4e-143;Collagen:163:220:1.4e-143;Collagen:209:266:1.4e-143;Collagen:253:311:1.4e-143;Collagen:376:398:1.4e-143;Collagen:466:466:1.4e-143;Collagen:499:555:1.4e-143;Collagen:562:612:1.4e-143;Collagen:595:653:1.4e-143;Collagen:661:716:1.4e-143;Collagen:713:767:1.4e-143;Collagen:764:815:1.4e-143;Collagen:824:881:1.4e-143;Collagen:848:899:1.4e-143;Collagen:92…	sigP:1^21^0.854	.	.	KEGG:mmu:12843	.	GO:0005581^cellular_component^collagen trimer`GO:0005584^cellular_component^collagen type I trimer`GO:0062023^cellular_component^collagen-containing extracellular matrix`GO:0005615^cellular_component^extracellular space`GO:0030020^molecular_function^extracellular matrix structural constituent conferring tensile strength`GO:0042802^molecular_function^identical protein binding`GO:0046872^molecular_…	.	.	.
a_HQ_transcript/504	.	.	.	.	.	.	.	.	.	.	.	.	.	.	.
a_HQ_transcript/510	.	.	a_HQ_transcript/510.p1	127-4797[+]	DYH7_RAT^DYH7_RAT^Q:1-1556,H:2508-4057^71.208%ID^E:0^RecName: Full=Dynein axonemal heavy chain 7;^Eukaryota; Metazoa; Chordata; Craniata; Vertebrata; Euteleostomi; Mammalia; Eutheria; Euarchontoglires; Glires; Rodentia; Myomorpha; Muroidea; Muridae; Murinae; Rattus	Dynein_heavy:842:1553:5.6e-244;AAA_9:481:709:3.1e-62;MT:113:458:4.4e-52;MT:690:724:4.4e-52;AAA_8:2:100:1.2e-24;	.	.	.	.	.	GO:0097729^cellular_component^9+2 motile cilium`GO:0005929^cellular_component^cilium`GO:0036156^cellular_component^inner dynein arm`GO:0005874^cellular_component^microtubule`GO:0005524^molecular_function^ATP binding`GO:0016887^molecular_function^ATP hydrolysis activity`GO:0005509^molecular_function^calcium ion binding`GO:0045505^molecular_function^dynein intermediate chain binding`GO:0051959^mole…	.	.	.
a_HQ_transcript/511	.	.	a_HQ_transcript/511.p1	2-1102[+]	RENR_BOVIN^RENR_BOVIN^Q:13-366,H:1-351^30.168%ID^E:3.12e-53^RecName: Full=Renin receptor;^Eukaryota; Metazoa; Chordata; Craniata; Vertebrata; Euteleostomi; Mammalia; Eutheria; Laurasiatheria; Artiodactyla; Ruminantia; Pecora; Bovidae; Bovinae; Bos	Renin_r:88:108:1.2e-29;Renin_r:269:366:1.2e-29;	.	ExpAA=42.86^PredHel=2^Topology=i7-29o325-347i	.	KEGG:bta:513520	.	GO:0000421^cellular_component^autophagosome membrane`GO:0030424^cellular_component^axon`GO:0030665^cellular_component^clathrin-coated vesicle membrane`GO:0032591^cellular_component^dendritic spine membrane`GO:0005789^cellular_component^endoplasmic reticulum membrane`GO:0010008^cellular_component^endosome membrane`GO:0009897^cellular_component^external side of plasma membrane`GO:0005765^cellular_c…	.	.	.
a_HQ_transcript/513	.	.	a_HQ_transcript/513.p1	125-709[+]	SAR1A_PIG^SAR1A_PIG^Q:1-194,H:1-198^71.212%ID^E:4.23e-106^RecName: Full=GTP-binding protein SAR1a;^Eukaryota; Metazoa; Chordata; Craniata; Vertebrata; Euteleostomi; Mammalia; Eutheria; Laurasiatheria; Artiodactyla; Suina; Suidae; Sus	Arf:9:193:5.3e-63;G-alpha:19:42:2.6e-10;G-alpha:57:134:2.6e-10;SRPRB:21:145:5.3e-10;Gtr1_RagA:23:143:3.1e-06;Ras:23:136:5.2e-06;Miro:23:133:5.4e-06;MMR_HSR1:24:130:1e-05;	.	.	.	KEGG:ssc:595115	.	GO:0030127^cellular_component^COPII vesicle coat`GO:0070971^cellular_component^endoplasmic reticulum exit site`GO:0005794^cellular_component^Golgi apparatus`GO:0005525^molecular_function^GTP binding`GO:0003924^molecular_function^GTPase activity`GO:0090110^biological_process^COPII-coated vesicle cargo loading`GO:0006888^biological_process^endoplasmic reticulum to Golgi vesicle-mediated transport`G…	.	.	.
a_HQ_transcript/540	.	.	a_HQ_transcript/540.p1	2-5515[+]	FBN1_MOUSE^FBN1_MOUSE^Q:411-1579,H:491-1702^28.637%ID^E:4.37e-72^RecName: Full=Fibrillin-1 {ECO:0000250|UniProtKB:P35555};^Eukaryota; Metazoa; Chordata; Craniata; Vertebrata; Euteleostomi; Mammalia; Eutheria; Euarchontoglires; Glires; Rodentia; Myomorpha; Muroidea; Muridae; Murinae; Mus; Mus`FBN1_MOUSE^FBN1_MOUSE^Q:412-1215,H:1810-2688^31.41%ID^E:4.72e-65^RecName: Full=Fibrillin-1 {ECO:0000250|Un…	EGF_CA:412:459:1.3e-74;EGF_CA:461:501:1.3e-74;EGF_CA:503:539:1.3e-74;EGF_CA:549:586:1.3e-74;EGF_CA:588:625:1.3e-74;EGF_CA:645:663:1.3e-74;EGF_CA:670:709:1.3e-74;EGF_CA:711:745:1.3e-74;EGF_CA:754:793:1.3e-74;EGF_CA:820:836:1.3e-74;EGF_CA:838:880:1.3e-74;EGF_CA:894:921:1.3e-74;EGF_CA:925:961:1.3e-74;EGF_CA:967:1006:1.3e-74;EGF_CA:1008:1047:1.3e-74;EGF_CA:1055:1088:1.3e-74;EGF_CA:1090:1128:1.3e-74;E…	.	ExpAA=23.14^PredHel=1^Topology=o1692-1714i	.	KEGG:mmu:14118	.	GO:0005604^cellular_component^basement membrane`GO:0062023^cellular_component^collagen-containing extracellular matrix`GO:0031012^cellular_component^extracellular matrix`GO:0005576^cellular_component^extracellular region`GO:0005615^cellular_component^extracellular space`GO:0001527^cellular_component^microfibril`GO:0005509^molecular_function^calcium ion binding`GO:0005201^molecular_function^extrac…	.	.	.
a_HQ_transcript/550	.	.	a_HQ_transcript/550.p1	93-2510[+]	S26A5_CHICK^S26A5_CHICK^Q:44-771,H:19-725^32.425%ID^E:5.19e-133^RecName: Full=Prestin {ECO:0000303|PubMed:17442754};^Eukaryota; Metazoa; Chordata; Craniata; Vertebrata; Euteleostomi; Archelosauria; Archosauria; Dinosauria; Saurischia; Theropoda; Coelurosauria; Aves; Neognathae; Galloanserae; Galliformes; Phasianidae; Phasianinae; Gallus	Sulfate_transp:98:162:1.8e-63;Sulfate_transp:224:503:1.8e-63;Sulfate_tra_GLY:91:174:1.1e-25;Sulfate_tra_GLY:444:479:1.1e-25;STAS:558:770:1.9e-24;	.	ExpAA=211.87^PredHel=10^Topology=i110-132o147-169i212-234o284-306i318-340o372-394i407-429o444-463i470-487o502-533i	.	KEGG:gga:417715	.	GO:0005886^cellular_component^plasma membrane`GO:0015106^molecular_function^bicarbonate transmembrane transporter activity`GO:0015108^molecular_function^chloride transmembrane transporter activity`GO:0046872^molecular_function^metal ion binding`GO:0019531^molecular_function^oxalate transmembrane transporter activity`GO:0160046^molecular_function^oxalate:chloride antiporter activity`GO:0015116^mol…	.	.	.
a_HQ_transcript/554	.	.	a_HQ_transcript/554.p1	146-1591[+]	AL8A1_HUMAN^AL8A1_HUMAN^Q:6-480,H:10-486^61.635%ID^E:0^RecName: Full=2-aminomuconic semialdehyde dehydrogenase {ECO:0000305|PubMed:29703752};^Eukaryota; Metazoa; Chordata; Craniata; Vertebrata; Euteleostomi; Mammalia; Eutheria; Euarchontoglires; Primates; Haplorrhini; Catarrhini; Hominidae; Homo	Aldedh:19:477:3.9e-170;	.	.	.	KEGG:hsa:64577	.	GO:0005829^cellular_component^cytosol`GO:0070062^cellular_component^extracellular exosome`GO:0047102^molecular_function^aminomuconate-semialdehyde dehydrogenase activity`GO:0001758^molecular_function^retinal dehydrogenase activity`GO:0042904^biological_process^9-cis-retinoic acid biosynthetic process`GO:0097053^biological_process^L-kynurenine catabolic process`GO:0042574^biological_process^retina…	.	.	.
a_HQ_transcript/556	.	.	a_HQ_transcript/556.p1	247-2583[+]	CSDE1_RAT^CSDE1_RAT^Q:30-771,H:5-789^40.663%ID^E:0^RecName: Full=Cold shock domain-containing protein E1 {ECO:0000305};^Eukaryota; Metazoa; Chordata; Craniata; Vertebrata; Euteleostomi; Mammalia; Eutheria; Euarchontoglires; Glires; Rodentia; Myomorpha; Muroidea; Muridae; Murinae; Rattus	CSD:54:116:6.6e-56;CSD:183:204:6.6e-56;CSD:222:282:6.6e-56;CSD:317:328:6.6e-56;CSD:342:369:6.6e-56;CSD:468:480:6.6e-56;CSD:503:563:6.6e-56;CSD:629:657:6.6e-56;CSD:666:725:6.6e-56;S1-like:54:88:1.8e-12;S1-like:220:257:1.8e-12;S1-like:504:545:1.8e-12;S1-like:666:713:1.8e-12;SUZ-C:43:52:2.1e-08;SUZ-C:745:767:2.1e-08;	.	.	.	KEGG:rno:100364335`KEGG:rno:117180	.	GO:0070937^cellular_component^CRD-mediated mRNA stability complex`GO:0010494^cellular_component^cytoplasmic stress granule`GO:0005829^cellular_component^cytosol`GO:0106002^cellular_component^mCRD-mediated mRNA stability complex`GO:0000932^cellular_component^P-body`GO:0035613^molecular_function^RNA stem-loop binding`GO:0070934^biological_process^CRD-mediated mRNA stabilization`GO:0075522^biologica…	.	.	.
a_HQ_transcript/558	.	.	a_HQ_transcript/558.p1	98-2887[+]	.	EF_hand_4:27:50:2.5e-16;EF_hand_4:69:84:2.5e-16;EF_hand_4:146:167:2.5e-16;EF_hand_4:260:282:2.5e-16;EF_hand_4:498:524:2.5e-16;EF_hand_4:628:651:2.5e-16;EF_hand_4:738:761:2.5e-16;EF_hand_4:857:879:2.5e-16;efhand:27:51:3.9e-15;efhand:68:85:3.9e-15;efhand:260:282:3.9e-15;efhand:308:321:3.9e-15;efhand:498:520:3.9e-15;efhand:628:652:3.9e-15;efhand:738:745:3.9e-15;efhand:857:881:3.9e-15;EF_hand_5:22:47…	.	.	.	.	.	.	.	.	.
a_HQ_transcript/564	.	.	a_HQ_transcript/564.p1	491-2056[+]	HXK2_DROME^HXK2_DROME^Q:54-496,H:42-485^47.64%ID^E:6.93e-150^RecName: Full=Hexokinase type 2;^Eukaryota; Metazoa; Ecdysozoa; Arthropoda; Hexapoda; Insecta; Pterygota; Neoptera; Endopterygota; Diptera; Brachycera; Muscomorpha; Ephydroidea; Drosophilidae; Drosophila; Sophophora	Hexokinase_2:254:492:3.8e-82;Hexokinase_1:10:46:6.1e-73;Hexokinase_1:51:250:6.1e-73;	.	.	.	KEGG:dme:Dmel_CG32849	.	GO:0005829^cellular_component^cytosol`GO:0005739^cellular_component^mitochondrion`GO:0005524^molecular_function^ATP binding`GO:0008865^molecular_function^fructokinase activity`GO:0004340^molecular_function^glucokinase activity`GO:0005536^molecular_function^glucose binding`GO:0019158^molecular_function^mannokinase activity`GO:0046835^biological_process^carbohydrate phosphorylation`GO:0006000^biolo…	.	.	.
a_HQ_transcript/569	.	.	a_HQ_transcript/569.p1	2-5959[+]	.	.	.	ExpAA=32.57^PredHel=1^Topology=o1611-1633i	.	.	.	.	.	.	.
a_HQ_transcript/570	.	.	a_HQ_transcript/570.p1	155-5155[+]	SVEP1_MOUSE^SVEP1_MOUSE^Q:863-1457,H:436-1094^24.745%ID^E:1.61e-27^RecName: Full=Sushi, von Willebrand factor type A, EGF and pentraxin domain-containing protein 1;^Eukaryota; Metazoa; Chordata; Craniata; Vertebrata; Euteleostomi; Mammalia; Eutheria; Euarchontoglires; Glires; Rodentia; Myomorpha; Muroidea; Muridae; Murinae; Mus; Mus`SVEP1_MOUSE^SVEP1_MOUSE^Q:243-985,H:1846-2553^23.329%ID^E:2.05e-…	HYR:131:173:1.1e-43;HYR:215:238:1.1e-43;HYR:358:441:1.1e-43;HYR:571:656:1.1e-43;HYR:779:858:1.1e-43;HYR:984:1066:1.1e-43;Sushi:77:92:1.1e-30;Sushi:243:292:1.1e-30;Sushi:308:356:1.1e-30;Sushi:451:497:1.1e-30;Sushi:506:551:1.1e-30;Sushi:662:715:1.1e-30;Sushi:720:777:1.1e-30;Sushi:866:915:1.1e-30;Sushi:928:982:1.1e-30;Sushi:1073:1122:1.1e-30;Sushi:1176:1207:1.1e-30;Sushi:1362:1378:1.1e-30;GCC2_GCC3:…	sigP:1^15^0.898	ExpAA=28.49^PredHel=1^Topology=o1642-1664i	.	KEGG:mmu:64817	.	GO:0005737^cellular_component^cytoplasm`GO:0031012^cellular_component^extracellular matrix`GO:0005576^cellular_component^extracellular region`GO:0005615^cellular_component^extracellular space`GO:0016020^cellular_component^membrane`GO:0005634^cellular_component^nucleus`GO:0005509^molecular_function^calcium ion binding`GO:0003682^molecular_function^chromatin binding`GO:0005178^molecular_function^in…	.	.	.
a_HQ_transcript/587	.	.	a_HQ_transcript/587.p1	259-1626[+]	.	.	.	.	.	.	.	.	.	.	.
a_HQ_transcript/588	.	.	a_HQ_transcript/588.p1	246-2576[+]	CSDE1_RAT^CSDE1_RAT^Q:30-769,H:5-789^40.764%ID^E:0^RecName: Full=Cold shock domain-containing protein E1 {ECO:0000305};^Eukaryota; Metazoa; Chordata; Craniata; Vertebrata; Euteleostomi; Mammalia; Eutheria; Euarchontoglires; Glires; Rodentia; Myomorpha; Muroidea; Muridae; Murinae; Rattus`CSDE1_RAT^CSDE1_RAT^Q:27-313,H:329-610^33.784%ID^E:1.17e-29^RecName: Full=Cold shock domain-containing protein …	CSD:52:114:6.5e-56;CSD:181:202:6.5e-56;CSD:220:280:6.5e-56;CSD:315:326:6.5e-56;CSD:340:367:6.5e-56;CSD:466:478:6.5e-56;CSD:501:561:6.5e-56;CSD:627:655:6.5e-56;CSD:664:723:6.5e-56;S1-like:52:86:1.8e-12;S1-like:218:255:1.8e-12;S1-like:502:543:1.8e-12;S1-like:664:711:1.8e-12;SUZ-C:42:50:3.1e-08;SUZ-C:743:765:3.1e-08;	.	.	.	KEGG:rno:100364335`KEGG:rno:117180	.	GO:0070937^cellular_component^CRD-mediated mRNA stability complex`GO:0010494^cellular_component^cytoplasmic stress granule`GO:0005829^cellular_component^cytosol`GO:0106002^cellular_component^mCRD-mediated mRNA stability complex`GO:0000932^cellular_component^P-body`GO:0035613^molecular_function^RNA stem-loop binding`GO:0070934^biological_process^CRD-mediated mRNA stabilization`GO:0075522^biologica…	.	.	.
a_HQ_transcript/593	.	.	a_HQ_transcript/593.p1	139-2454[+]	PIBF1_HUMAN^PIBF1_HUMAN^Q:13-749,H:18-752^47.383%ID^E:0^RecName: Full=Progesterone-induced-blocking factor 1;^Eukaryota; Metazoa; Chordata; Craniata; Vertebrata; Euteleostomi; Mammalia; Eutheria; Euarchontoglires; Primates; Haplorrhini; Catarrhini; Hominidae; Homo	.	.	.	.	KEGG:hsa:10464	.	GO:0034451^cellular_component^centriolar satellite`GO:0005813^cellular_component^centrosome`GO:0005737^cellular_component^cytoplasm`GO:0005615^cellular_component^extracellular space`GO:0005634^cellular_component^nucleus`GO:0005136^molecular_function^interleukin-4 receptor binding`GO:0042976^biological_process^activation of Janus kinase activity`GO:0060271^biological_process^cilium assembly`GO:000…	.	.	.
a_HQ_transcript/604	.	.	a_HQ_transcript/604.p1	106-870[+]	TWS1B_XENLA^TWS1B_XENLA^Q:9-212,H:13-216^40.58%ID^E:4.52e-42^RecName: Full=Twisted gastrulation protein homolog 1-B;^Eukaryota; Metazoa; Chordata; Craniata; Vertebrata; Euteleostomi; Amphibia; Batrachia; Anura; Pipoidea; Pipidae; Xenopodinae; Xenopus; Xenopus	Tsg:30:71:5.3e-40;Tsg:82:213:5.3e-40;	sigP:1^19^0.92	.	.	KEGG:xla:379560	.	GO:0005576^cellular_component^extracellular region	.	.	.
a_HQ_transcript/609	.	.	a_HQ_transcript/609.p1	186-1778[+]	CR3L3_BOVIN^CR3L3_BOVIN^Q:8-413,H:25-381^35.437%ID^E:3.17e-47^RecName: Full=Cyclic AMP-responsive element-binding protein 3-like protein 3;^Eukaryota; Metazoa; Chordata; Craniata; Vertebrata; Euteleostomi; Mammalia; Eutheria; Laurasiatheria; Artiodactyla; Ruminantia; Pecora; Bovidae; Bovinae; Bos	bZIP_1:267:329:7.5e-14;bZIP_2:274:321:1e-08;	.	.	.	KEGG:bta:513010	.	GO:0005789^cellular_component^endoplasmic reticulum membrane`GO:0005634^cellular_component^nucleus`GO:0001228^molecular_function^DNA-binding transcription activator activity, RNA polymerase II-specific`GO:0000981^molecular_function^DNA-binding transcription factor activity, RNA polymerase II-specific`GO:0046982^molecular_function^protein heterodimerization activity`GO:0042803^molecular_function^p…	.	.	.
a_HQ_transcript/613	.	.	a_HQ_transcript/613.p1	3-2906[+]	SHH_CARAU^SHH_CARAU^Q:243-411,H:38-173^32.353%ID^E:4.17e-09^RecName: Full=Sonic hedgehog protein {ECO:0000305};^Eukaryota; Metazoa; Chordata; Craniata; Vertebrata; Euteleostomi; Actinopterygii; Neopterygii; Teleostei; Ostariophysi; Cypriniformes; Cyprinidae; Cyprininae; Carassius	HH_signal:249:298:4.1e-12;HH_signal:324:413:4.1e-12;	.	ExpAA=19.24^PredHel=1^Topology=i21-43o	.	.	.	GO:0005789^cellular_component^endoplasmic reticulum membrane`GO:0000139^cellular_component^Golgi membrane`GO:0005886^cellular_component^plasma membrane`GO:0140853^molecular_function^cholesterol-protein transferase activity`GO:0046872^molecular_function^metal ion binding`GO:0008233^molecular_function^peptidase activity`GO:0048513^biological_process^animal organ development`GO:0048468^biological_pr…	.	.	.
a_HQ_transcript/623	.	.	a_HQ_transcript/623.p1	689-1492[+]	.	DUF3641:134:267:2.5e-48;	.	.	.	.	.	.	.	.	.
a_HQ_transcript/635	.	.	a_HQ_transcript/635.p1	407-3880[+]	DYH8_HUMAN^DYH8_HUMAN^Q:1-1157,H:3333-4490^70.984%ID^E:0^RecName: Full=Dynein axonemal heavy chain 8 {ECO:0000305};^Eukaryota; Metazoa; Chordata; Craniata; Vertebrata; Euteleostomi; Mammalia; Eutheria; Euarchontoglires; Primates; Haplorrhini; Catarrhini; Hominidae; Homo	Dynein_heavy:285:374:4.4e-219;Dynein_heavy:463:1155:4.4e-219;AAA_9:98:328:1.9e-59;MT:2:79:2.8e-12;	.	.	.	KEGG:hsa:1769	.	GO:0005858^cellular_component^axonemal dynein complex`GO:0005930^cellular_component^axoneme`GO:0005874^cellular_component^microtubule`GO:0036157^cellular_component^outer dynein arm`GO:0036126^cellular_component^sperm flagellum`GO:0005524^molecular_function^ATP binding`GO:0016887^molecular_function^ATP hydrolysis activity`GO:0045505^molecular_function^dynein intermediate chain binding`GO:0051959^m…	.	.	.
a_HQ_transcript/663	.	.	a_HQ_transcript/663.p1	2170-5682[+]	PAR14_HUMAN^PAR14_HUMAN^Q:575-742,H:1027-1200^32.759%ID^E:1.91e-17^RecName: Full=Protein mono-ADP-ribosyltransferase PARP14 {ECO:0000305};^Eukaryota; Metazoa; Chordata; Craniata; Vertebrata; Euteleostomi; Mammalia; Eutheria; Euarchontoglires; Primates; Haplorrhini; Catarrhini; Hominidae; Homo`PAR14_HUMAN^PAR14_HUMAN^Q:564-716,H:1229-1371^33.987%ID^E:1.23e-11^RecName: Full=Protein mono-ADP-ribosyl…	Macro:580:688:5.2e-13;Macro:811:831:5.2e-13;Macro:1016:1054:5.2e-13;	.	.	.	KEGG:hsa:54625	.	GO:0005737^cellular_component^cytoplasm`GO:0005829^cellular_component^cytosol`GO:0016020^cellular_component^membrane`GO:0005634^cellular_component^nucleus`GO:0005886^cellular_component^plasma membrane`GO:0019899^molecular_function^enzyme binding`GO:0003950^molecular_function^NAD+ ADP-ribosyltransferase activity`GO:0070403^molecular_function^NAD+ binding`GO:1990404^molecular_function^NAD+-protein …	.	.	.
a_HQ_transcript/676	.	.	a_HQ_transcript/676.p1	136-5832[+]	ANR17_MOUSE^ANR17_MOUSE^Q:66-844,H:131-880^69.395%ID^E:0^RecName: Full=Ankyrin repeat domain-containing protein 17;^Eukaryota; Metazoa; Chordata; Craniata; Vertebrata; Euteleostomi; Mammalia; Eutheria; Euarchontoglires; Glires; Rodentia; Myomorpha; Muroidea; Muridae; Murinae; Mus; Mus`ANR17_MOUSE^ANR17_MOUSE^Q:1290-1784,H:1046-1541^74.849%ID^E:0^RecName: Full=Ankyrin repeat domain-containing prot…	Ank_2:167:259:5.4e-199;Ank_2:234:324:5.4e-199;Ank_2:300:390:5.4e-199;Ank_2:397:458:5.4e-199;Ank_2:463:521:5.4e-199;Ank_2:497:588:5.4e-199;Ank_2:593:648:5.4e-199;Ank_2:1316:1383:5.4e-199;Ank_2:1374:1451:5.4e-199;Ank_2:1461:1552:5.4e-199;Ank_2:1528:1622:5.4e-199;Ank_2:1563:1647:5.4e-199;Ank:169:193:2.4e-175;Ank:196:223:2.4e-175;Ank:231:260:2.4e-175;Ank:263:293:2.4e-175;Ank:295:324:2.4e-175;Ank:332:…	.	.	.	KEGG:mmu:81702	.	GO:0000785^cellular_component^chromatin`GO:0005737^cellular_component^cytoplasm`GO:0001673^cellular_component^male germ cell nucleus`GO:0031965^cellular_component^nuclear membrane`GO:0005654^cellular_component^nucleoplasm`GO:0005634^cellular_component^nucleus`GO:0003682^molecular_function^chromatin binding`GO:0003723^molecular_function^RNA binding`GO:0001955^biological_process^blood vessel matura…	.	.	.
a_HQ_transcript/683	.	.	a_HQ_transcript/683.p1	157-1986[+]	HEM1_BOVIN^HEM1_BOVIN^Q:5-589,H:7-632^51.111%ID^E:0^RecName: Full=5-aminolevulinate synthase, non-specific, mitochondrial;^Eukaryota; Metazoa; Chordata; Craniata; Vertebrata; Euteleostomi; Mammalia; Eutheria; Laurasiatheria; Artiodactyla; Ruminantia; Pecora; Bovidae; Bovinae; Bos	Aminotran_1_2:208:553:1.6e-75;Aminotran_5:225:380:1.3e-07;Cys_Met_Meta_PP:250:381:1.6e-06;Preseq_ALAS:5:72:6.4e-06;	.	.	.	KEGG:bta:534286	.	GO:0005743^cellular_component^mitochondrial inner membrane`GO:0005759^cellular_component^mitochondrial matrix`GO:0005739^cellular_component^mitochondrion`GO:0003870^molecular_function^5-aminolevulinate synthase activity`GO:0030170^molecular_function^pyridoxal phosphate binding`GO:0048821^biological_process^erythrocyte development`GO:0006783^biological_process^heme biosynthetic process`GO:0042541^…	.	.	.
a_HQ_transcript/686	.	.	a_HQ_transcript/686.p1	131-5173[+]	CLH1_MOUSE^CLH1_MOUSE^Q:1-1680,H:1-1675^82.828%ID^E:0^RecName: Full=Clathrin heavy chain 1 {ECO:0000250|UniProtKB:Q00610};^Eukaryota; Metazoa; Chordata; Craniata; Vertebrata; Euteleostomi; Mammalia; Eutheria; Euarchontoglires; Glires; Rodentia; Myomorpha; Muroidea; Muridae; Murinae; Mus; Mus	Clathrin:464:510:1.1e-202;Clathrin:543:678:1.1e-202;Clathrin:688:827:1.1e-202;Clathrin:842:969:1.1e-202;Clathrin:979:1118:1.1e-202;Clathrin:1129:1267:1.1e-202;Clathrin:1275:1418:1.1e-202;Clathrin:1423:1564:1.1e-202;Clathrin_propel:19:55:4.1e-47;Clathrin_propel:60:94:4.1e-47;Clathrin_propel:102:133:4.1e-47;Clathrin_propel:149:187:4.1e-47;Clathrin_propel:199:234:4.1e-47;Clathrin_propel:256:288:4.1e…	.	.	.	KEGG:mmu:67300	.	GO:0030118^cellular_component^clathrin coat`GO:0030132^cellular_component^clathrin coat of coated pit`GO:0030130^cellular_component^clathrin coat of trans-Golgi network vesicle`GO:0071439^cellular_component^clathrin complex`GO:0045334^cellular_component^clathrin-coated endocytic vesicle`GO:0005905^cellular_component^clathrin-coated pit`GO:0030136^cellular_component^clathrin-coated vesicle`GO:0005…	.	.	.
a_HQ_transcript/689	.	.	a_HQ_transcript/689.p1	111-5564[+]	THADA_HUMAN^THADA_HUMAN^Q:370-1334,H:387-1426^23.929%ID^E:2.68e-57^RecName: Full=tRNA (32-2'-O)-methyltransferase regulator THADA {ECO:0000305};^Eukaryota; Metazoa; Chordata; Craniata; Vertebrata; Euteleostomi; Mammalia; Eutheria; Euarchontoglires; Primates; Haplorrhini; Catarrhini; Hominidae; Homo	DUF2428:171:186:3.8e-52;DUF2428:908:1165:3.8e-52;DUF2428:1584:1611:3.8e-52;	.	.	.	KEGG:hsa:63892	.	GO:0098554^cellular_component^cytoplasmic side of endoplasmic reticulum membrane`GO:0030234^molecular_function^enzyme regulator activity`GO:1990845^biological_process^adaptive thermogenesis`GO:0055088^biological_process^lipid homeostasis`GO:0032471^biological_process^negative regulation of endoplasmic reticulum calcium ion concentration`GO:0030488^biological_process^tRNA methylation`GO:0002128^bi…	.	.	.
a_HQ_transcript/704	.	.	a_HQ_transcript/704.p1	111-2642[+]	TMC7_CHICK^TMC7_CHICK^Q:47-751,H:27-722^32.173%ID^E:4.3e-120^RecName: Full=Transmembrane channel-like protein 7;^Eukaryota; Metazoa; Chordata; Craniata; Vertebrata; Euteleostomi; Archelosauria; Archosauria; Dinosauria; Saurischia; Theropoda; Coelurosauria; Aves; Neognathae; Galloanserae; Galliformes; Phasianidae; Phasianinae; Gallus	TMC:507:617:1e-36;	.	ExpAA=180.19^PredHel=8^Topology=i180-202o285-307i378-400o420-442i463-485o575-597i621-643o681-703i	.	.	.	GO:0005886^cellular_component^plasma membrane`GO:0008381^molecular_function^mechanosensitive monoatomic ion channel activity	.	.	.
a_HQ_transcript/705	.	.	a_HQ_transcript/705.p1	238-2385[+]	HIL_DROME^HIL_DROME^Q:51-438,H:333-725^27.543%ID^E:2.69e-36^RecName: Full=Hillarin {ECO:0000312|FlyBase:FBgn0050147};^Eukaryota; Metazoa; Ecdysozoa; Arthropoda; Hexapoda; Insecta; Pterygota; Neoptera; Endopterygota; Diptera; Brachycera; Muscomorpha; Ephydroidea; Drosophilidae; Drosophila; Sophophora	.	.	.	.	KEGG:dme:Dmel_CG30147	.	GO:0005938^cellular_component^cell cortex`GO:0032154^cellular_component^cleavage furrow`GO:0046872^molecular_function^metal ion binding	.	.	.
a_HQ_transcript/707	.	.	a_HQ_transcript/707.p1	3-959[+]	GOLP3_HUMAN^GOLP3_HUMAN^Q:30-318,H:1-298^71.141%ID^E:1.79e-152^RecName: Full=Golgi phosphoprotein 3;^Eukaryota; Metazoa; Chordata; Craniata; Vertebrata; Euteleostomi; Mammalia; Eutheria; Euarchontoglires; Primates; Haplorrhini; Catarrhini; Hominidae; Homo	GPP34:82:292:1.8e-56;	.	.	.	KEGG:hsa:64083	.	GO:0005829^cellular_component^cytosol`GO:0005768^cellular_component^endosome`GO:0005794^cellular_component^Golgi apparatus`GO:0031985^cellular_component^Golgi cisterna`GO:0032580^cellular_component^Golgi cisterna membrane`GO:0000139^cellular_component^Golgi membrane`GO:0043231^cellular_component^intracellular membrane-bounded organelle`GO:0005758^cellular_component^mitochondrial intermembrane spa…	.	.	.
a_HQ_transcript/713	.	.	a_HQ_transcript/713.p1	492-1658[+]	.	.	.	.	.	.	.	.	.	.	.
a_HQ_transcript/718	.	.	a_HQ_transcript/718.p1	603-2402[+]	TIF1B_MOUSE^TIF1B_MOUSE^Q:16-324,H:154-454^22.018%ID^E:3.16e-12^RecName: Full=Transcription intermediary factor 1-beta {ECO:0000305};^Eukaryota; Metazoa; Chordata; Craniata; Vertebrata; Euteleostomi; Mammalia; Eutheria; Euarchontoglires; Glires; Rodentia; Myomorpha; Muroidea; Muridae; Murinae; Mus; Mus	zf-B_box:9:17:1e-07;zf-B_box:16:53:1e-07;zf-B_box:71:104:1e-07;	.	.	.	KEGG:mmu:21849	.	GO:0000785^cellular_component^chromatin`GO:0000791^cellular_component^euchromatin`GO:0000792^cellular_component^heterochromatin`GO:0005654^cellular_component^nucleoplasm`GO:0005634^cellular_component^nucleus`GO:0032991^cellular_component^protein-containing complex`GO:0090575^cellular_component^RNA polymerase II transcription regulator complex`GO:0003682^molecular_function^chromatin binding`GO:007…	.	.	.
a_HQ_transcript/725	.	.	a_HQ_transcript/725.p1	2-3076[+]	ITA4_HUMAN^ITA4_HUMAN^Q:34-904,H:34-927^27.021%ID^E:2.25e-68^RecName: Full=Integrin alpha-4;^Eukaryota; Metazoa; Chordata; Craniata; Vertebrata; Euteleostomi; Mammalia; Eutheria; Euarchontoglires; Primates; Haplorrhini; Catarrhini; Hominidae; Homo	Integrin_alpha2:470:849:1.4e-42;FG-GAP:313:350:7.2e-13;FG-GAP:380:410:7.2e-13;VCBS:321:394:2.7e-07;VCBS:384:427:2.7e-07;FG-GAP_2:48:76:3.5e-06;FG-GAP_2:128:163:3.5e-06;FG-GAP_2:312:348:3.5e-06;FG-GAP_2:388:410:3.5e-06;FG-GAP_2:449:461:3.5e-06;	.	ExpAA=44.74^PredHel=2^Topology=i12-34o956-978i	.	KEGG:hsa:3676	.	GO:0009986^cellular_component^cell surface`GO:0009897^cellular_component^external side of plasma membrane`GO:0070062^cellular_component^extracellular exosome`GO:0005925^cellular_component^focal adhesion`GO:0030426^cellular_component^growth cone`GO:0034668^cellular_component^integrin alpha4-beta1 complex`GO:0034669^cellular_component^integrin alpha4-beta7 complex`GO:0008305^cellular_component^inte…	.	.	.
a_HQ_transcript/734	.	.	a_HQ_transcript/734.p1	27-533[+]	ARPC4_XENLA^ARPC4_XENLA^Q:1-168,H:1-168^84.524%ID^E:5.63e-105^RecName: Full=Actin-related protein 2/3 complex subunit 4;^Eukaryota; Metazoa; Chordata; Craniata; Vertebrata; Euteleostomi; Amphibia; Batrachia; Anura; Pipoidea; Pipidae; Xenopodinae; Xenopus; Xenopus	ARPC4:1:168:1.4e-77;	.	.	.	KEGG:xla:108714705`KEGG:xla:494639	.	GO:0005885^cellular_component^Arp2/3 protein complex`GO:0042995^cellular_component^cell projection`GO:0005737^cellular_component^cytoplasm`GO:0005634^cellular_component^nucleus`GO:0035861^cellular_component^site of double-strand break`GO:0003779^molecular_function^actin binding`GO:0030041^biological_process^actin filament polymerization`GO:0034314^biological_process^Arp2/3 complex-mediated actin …	.	.	.
a_HQ_transcript/736	.	.	a_HQ_transcript/736.p1	388-3324[+]	CRNS1_HUMAN^CRNS1_HUMAN^Q:117-978,H:3-826^35.591%ID^E:4.77e-167^RecName: Full=Carnosine synthase 1 {ECO:0000305|PubMed:20097752};^Eukaryota; Metazoa; Chordata; Craniata; Vertebrata; Euteleostomi; Mammalia; Eutheria; Euarchontoglires; Primates; Haplorrhini; Catarrhini; Hominidae; Homo	ATP-grasp_4:203:323:1.4e-32;ATP-grasp_4:437:468:1.4e-32;ATP-grasp_4:666:849:1.4e-32;	.	.	.	KEGG:hsa:57571	.	GO:0005829^cellular_component^cytosol`GO:0005524^molecular_function^ATP binding`GO:0016887^molecular_function^ATP hydrolysis activity`GO:0047730^molecular_function^carnosine synthase activity`GO:0102102^molecular_function^homocarnosine synthase activity`GO:0046872^molecular_function^metal ion binding`GO:0035499^biological_process^carnosine biosynthetic process`GO:0006548^biological_process^histid…	.	.	.
a_HQ_transcript/745	.	.	a_HQ_transcript/745.p1	155-3370[+]	NNTM_SHEEP^NNTM_SHEEP^Q:7-1069,H:13-1084^61.341%ID^E:0^RecName: Full=NAD(P) transhydrogenase, mitochondrial {ECO:0000305};^Eukaryota; Metazoa; Chordata; Craniata; Vertebrata; Euteleostomi; Mammalia; Eutheria; Laurasiatheria; Artiodactyla; Ruminantia; Pecora; Bovidae; Caprinae; Ovis	PNTB:478:524:1.7e-195;PNTB:602:1064:1.7e-195;AlaDh_PNT_C:198:365:5.4e-50;AlaDh_PNT_N:56:188:3.6e-42;DUF3814:481:568:2.6e-33;DUF3814:610:643:2.6e-33;DUF3814:730:746:2.6e-33;DUF3814:841:880:2.6e-33;	.	ExpAA=254.98^PredHel=12^Topology=o478-497i504-526o536-558i578-600o605-622i629-651o656-673i686-708o723-742i763-780o790-812i833-855o	.	.	.	GO:0005743^cellular_component^mitochondrial inner membrane`GO:0042802^molecular_function^identical protein binding`GO:0008746^molecular_function^NAD(P)+ transhydrogenase activity`GO:1902600^biological_process^proton transmembrane transport	.	.	.
a_HQ_transcript/746	.	.	a_HQ_transcript/746.p1	384-2810[+]	.	.	.	.	.	.	.	.	.	.	.
a_HQ_transcript/772	.	.	a_HQ_transcript/772.p1	62-2074[+]	TBC15_MOUSE^TBC15_MOUSE^Q:6-612,H:10-651^44.136%ID^E:0^RecName: Full=TBC1 domain family member 15;^Eukaryota; Metazoa; Chordata; Craniata; Vertebrata; Euteleostomi; Mammalia; Eutheria; Euarchontoglires; Glires; Rodentia; Myomorpha; Muroidea; Muridae; Murinae; Mus; Mus	DUF3548:4:192:1.1e-50;RabGAP-TBC:299:526:2.8e-46;	.	.	.	KEGG:mmu:66687	.	GO:0005737^cellular_component^cytoplasm`GO:0005576^cellular_component^extracellular region`GO:0005739^cellular_component^mitochondrion`GO:0005096^molecular_function^GTPase activator activity`GO:0043087^biological_process^regulation of GTPase activity	.	.	.
a_HQ_transcript/775	.	.	a_HQ_transcript/775.p1	273-4133[+]	PTP10_DROME^PTP10_DROME^Q:293-1273,H:120-1100^25.828%ID^E:5.53e-50^RecName: Full=Tyrosine-protein phosphatase 10D;^Eukaryota; Metazoa; Ecdysozoa; Arthropoda; Hexapoda; Insecta; Pterygota; Neoptera; Endopterygota; Diptera; Brachycera; Muscomorpha; Ephydroidea; Drosophilidae; Drosophila; Sophophora`PTP10_DROME^PTP10_DROME^Q:109-603,H:404-902^26.103%ID^E:5.16e-19^RecName: Full=Tyrosine-protein phosp…	fn3:26:94:8.8e-89;fn3:112:189:8.8e-89;fn3:203:282:8.8e-89;fn3:308:372:8.8e-89;fn3:398:464:8.8e-89;fn3:483:551:8.8e-89;fn3:569:642:8.8e-89;fn3:663:743:8.8e-89;fn3:771:834:8.8e-89;fn3:850:929:8.8e-89;fn3:987:1019:8.8e-89;fn3:1044:1106:8.8e-89;fn3:1126:1204:8.8e-89;fn3:1241:1273:8.8e-89;Interfer-bind:141:189:2.9e-06;Interfer-bind:511:549:2.9e-06;Interfer-bind:625:650:2.9e-06;Interfer-bind:717:745:2.…	.	.	.	KEGG:dme:Dmel_CG1817	.	GO:0045177^cellular_component^apical part of cell`GO:0030424^cellular_component^axon`GO:0016020^cellular_component^membrane`GO:0004725^molecular_function^protein tyrosine phosphatase activity`GO:0005001^molecular_function^transmembrane receptor protein tyrosine phosphatase activity`GO:0007411^biological_process^axon guidance`GO:0060446^biological_process^branching involved in open tracheal system…	.	.	.
a_HQ_transcript/795	.	.	a_HQ_transcript/795.p1	524-2002[+]	SC5A9_DANRE^SC5A9_DANRE^Q:2-492,H:175-657^52.016%ID^E:0^RecName: Full=Sodium/glucose cotransporter 4;^Eukaryota; Metazoa; Chordata; Craniata; Vertebrata; Euteleostomi; Actinopterygii; Neopterygii; Teleostei; Ostariophysi; Cypriniformes; Danionidae; Danioninae; Danio	SSF:1:319:8.9e-93;	.	ExpAA=211.42^PredHel=10^Topology=o4-26i31-53o101-120i141-163o210-232i253-272o282-304i311-333o353-375i468-490o	.	KEGG:dre:564815	.	GO:0005886^cellular_component^plasma membrane`GO:0005412^molecular_function^glucose:sodium symporter activity	.	.	.
a_HQ_transcript/797	.	.	a_HQ_transcript/797.p1	68-3028[+]	VWDE_MOUSE^VWDE_MOUSE^Q:111-466,H:259-615^23.592%ID^E:2.55e-14^RecName: Full=von Willebrand factor D and EGF domain-containing protein;^Eukaryota; Metazoa; Chordata; Craniata; Vertebrata; Euteleostomi; Mammalia; Eutheria; Euarchontoglires; Glires; Rodentia; Myomorpha; Muroidea; Muridae; Murinae; Mus; Mus	.	sigP:1^19^0.731	ExpAA=23.79^PredHel=1^Topology=o870-892i	.	.	.	GO:0005576^cellular_component^extracellular region	.	.	.
a_HQ_transcript/807	.	.	a_HQ_transcript/807.p1	1-4593[+]	DYH7_RAT^DYH7_RAT^Q:5-1529,H:2539-4056^62.951%ID^E:0^RecName: Full=Dynein axonemal heavy chain 7;^Eukaryota; Metazoa; Chordata; Craniata; Vertebrata; Euteleostomi; Mammalia; Eutheria; Euarchontoglires; Glires; Rodentia; Myomorpha; Muroidea; Muridae; Murinae; Rattus	Dynein_heavy:812:1527:4e-241;AAA_9:458:681:2.9e-59;AAA_9:956:993:2.9e-59;MT:88:427:8.5e-46;MT:663:696:8.5e-46;AAA_8:5:73:8.5e-06;	.	.	.	.	.	GO:0097729^cellular_component^9+2 motile cilium`GO:0005929^cellular_component^cilium`GO:0036156^cellular_component^inner dynein arm`GO:0005874^cellular_component^microtubule`GO:0005524^molecular_function^ATP binding`GO:0016887^molecular_function^ATP hydrolysis activity`GO:0005509^molecular_function^calcium ion binding`GO:0045505^molecular_function^dynein intermediate chain binding`GO:0051959^mole…	.	.	.
a_HQ_transcript/808	.	.	a_HQ_transcript/808.p1	470-877[+]	.	.	.	.	.	.	.	.	.	.	.
a_HQ_transcript/809	.	.	a_HQ_transcript/809.p1	64-1872[+]	MAOX_ANAPL^MAOX_ANAPL^Q:53-602,H:3-551^63.521%ID^E:0^RecName: Full=NADP-dependent malic enzyme;^Eukaryota; Metazoa; Chordata; Craniata; Vertebrata; Euteleostomi; Archelosauria; Archosauria; Dinosauria; Saurischia; Theropoda; Coelurosauria; Aves; Neognathae; Galloanserae; Anseriformes; Anatidae; Anatinae; Anas	Malic_M:309:560:1.1e-88;malic:119:299:9.3e-79;	.	.	.	.	.	GO:0005737^cellular_component^cytoplasm`GO:0004473^molecular_function^malate dehydrogenase (decarboxylating) (NADP+) activity`GO:0046872^molecular_function^metal ion binding`GO:0051287^molecular_function^NAD binding`GO:0008948^molecular_function^oxaloacetate decarboxylase activity	.	.	.
a_HQ_transcript/813	.	.	a_HQ_transcript/813.p1	1-5268[+]	CO3_LETCA^CO3_LETCA^Q:126-1607,H:117-1526^25.727%ID^E:6.85e-120^RecName: Full=Complement C3;^Eukaryota; Metazoa; Chordata; Craniata; Vertebrata; Cyclostomata; Hyperoartia; Petromyzontiformes; Petromyzontidae; Lethenteron	A2M_comp:1089:1326:5.1e-60;A2M:798:886:1.6e-24;A2M_N:56:84:9.5e-17;A2M_N:134:224:9.5e-17;A2M_N:371:404:9.5e-17;A2M_recep:1489:1580:3e-14;A2M_N_2:136:155:2.1e-13;A2M_N_2:486:598:2.1e-13;A2M_N_2:908:1009:2.1e-13;Thiol-ester_cl:1039:1069:1.1e-12;Prenyltrans_2:1099:1215:3.2e-08;Prenyltrans_2:1225:1310:3.2e-08;	.	ExpAA=22.86^PredHel=1^Topology=i12-34o	.	.	.	GO:0005615^cellular_component^extracellular space`GO:0004866^molecular_function^endopeptidase inhibitor activity`GO:0006958^biological_process^complement activation, classical pathway`GO:0006954^biological_process^inflammatory response`GO:0045087^biological_process^innate immune response	.	.	.
a_HQ_transcript/815	.	.	a_HQ_transcript/815.p1	1-5442[+]	SSPO_RAT^SSPO_RAT^Q:1259-1688,H:4067-4513^30.819%ID^E:1.06e-23^RecName: Full=SCO-spondin;^Eukaryota; Metazoa; Chordata; Craniata; Vertebrata; Euteleostomi; Mammalia; Eutheria; Euarchontoglires; Glires; Rodentia; Myomorpha; Muroidea; Muridae; Murinae; Rattus`SSPO_RAT^SSPO_RAT^Q:1348-1688,H:2543-2961^27.586%ID^E:3.92e-10^RecName: Full=SCO-spondin;^Eukaryota; Metazoa; Chordata; Craniata; Vertebrata;…	TSP_1:1148:1192:3.6e-19;TSP_1:1203:1235:3.6e-19;TSP_1:1286:1310:3.6e-19;TSP_1:1350:1393:3.6e-19;TSP_1:1440:1491:3.6e-19;TSP_1:1496:1545:3.6e-19;TSP_1:1552:1579:3.6e-19;TSP_1:1608:1619:3.6e-19;	.	.	.	KEGG:rno:474348	.	GO:0005737^cellular_component^cytoplasm`GO:0031012^cellular_component^extracellular matrix`GO:0005615^cellular_component^extracellular space`GO:0007155^biological_process^cell adhesion	.	.	.
a_HQ_transcript/826	.	.	a_HQ_transcript/826.p1	48-971[+]	PP4C_PONAB^PP4C_PONAB^Q:1-307,H:1-307^95.114%ID^E:0^RecName: Full=Serine/threonine-protein phosphatase 4 catalytic subunit;^Eukaryota; Metazoa; Chordata; Craniata; Vertebrata; Euteleostomi; Mammalia; Eutheria; Euarchontoglires; Primates; Haplorrhini; Catarrhini; Hominidae; Pongo	Metallophos:48:240:5.2e-47;	.	.	.	KEGG:pon:100173513	.	GO:0005813^cellular_component^centrosome`GO:0000785^cellular_component^chromatin`GO:0005829^cellular_component^cytosol`GO:0005654^cellular_component^nucleoplasm`GO:0005886^cellular_component^plasma membrane`GO:0030289^cellular_component^protein phosphatase 4 complex`GO:0046872^molecular_function^metal ion binding`GO:0017018^molecular_function^myosin phosphatase activity`GO:0004722^molecular_funct…	.	.	.
a_HQ_transcript/830	.	.	a_HQ_transcript/830.p1	1050-2378[+]	.	.	.	.	.	.	.	.	.	.	.
a_HQ_transcript/857	.	.	a_HQ_transcript/857.p1	77-2263[+]	DDX21_RAT^DDX21_RAT^Q:97-703,H:155-760^46.743%ID^E:6.47e-175^RecName: Full=Nucleolar RNA helicase 2 {ECO:0000305};^Eukaryota; Metazoa; Chordata; Craniata; Vertebrata; Euteleostomi; Mammalia; Eutheria; Euarchontoglires; Glires; Rodentia; Myomorpha; Muroidea; Muridae; Murinae; Rattus	DEAD:151:324:3.3e-42;Helicase_C:229:249:2.1e-22;Helicase_C:404:472:2.1e-22;Helicase_C:488:510:2.1e-22;GUCT:560:653:2.6e-20;	.	.	.	KEGG:rno:317399	.	GO:0110016^cellular_component^B-WICH complex`GO:0005829^cellular_component^cytosol`GO:0005739^cellular_component^mitochondrion`GO:0005730^cellular_component^nucleolus`GO:0005654^cellular_component^nucleoplasm`GO:0097322^molecular_function^7SK snRNA binding`GO:0005524^molecular_function^ATP binding`GO:0016887^molecular_function^ATP hydrolysis activity`GO:0003725^molecular_function^double-stranded …	.	.	.
a_HQ_transcript/879	.	.	a_HQ_transcript/879.p1	217-3546[+]	NIPLB_DANRE^NIPLB_DANRE^Q:353-697,H:599-924^30.286%ID^E:7.81e-25^RecName: Full=Nipped-B-like protein B;^Eukaryota; Metazoa; Chordata; Craniata; Vertebrata; Euteleostomi; Actinopterygii; Neopterygii; Teleostei; Ostariophysi; Cypriniformes; Danionidae; Danioninae; Danio`NIPLB_DANRE^NIPLB_DANRE^Q:336-629,H:653-956^30.263%ID^E:2.19e-22^RecName: Full=Nipped-B-like protein B;^Eukaryota; Metazoa; Chorda…	.	.	ExpAA=20.35^PredHel=1^Topology=o1091-1108i	.	KEGG:dre:794108	.	GO:0090694^cellular_component^Scc2-Scc4 cohesin loading complex`GO:0003682^molecular_function^chromatin binding`GO:0140587^molecular_function^chromatin loop anchoring activity`GO:0007420^biological_process^brain development`GO:0007417^biological_process^central nervous system development`GO:0048589^biological_process^developmental growth`GO:0048565^biological_process^digestive tract development`G…	.	.	.
a_HQ_transcript/881	.	.	a_HQ_transcript/881.p1	2125-3858[+]	LPIN2_HUMAN^LPIN2_HUMAN^Q:3-557,H:387-895^41.975%ID^E:2.51e-133^RecName: Full=Phosphatidate phosphatase LPIN2 {ECO:0000305};^Eukaryota; Metazoa; Chordata; Craniata; Vertebrata; Euteleostomi; Mammalia; Eutheria; Euarchontoglires; Primates; Haplorrhini; Catarrhini; Hominidae; Homo	LNS2:350:503:1.1e-61;	.	.	.	KEGG:hsa:9663	.	GO:0005829^cellular_component^cytosol`GO:0005789^cellular_component^endoplasmic reticulum membrane`GO:0005634^cellular_component^nucleus`GO:0008195^molecular_function^phosphatidate phosphatase activity`GO:0003713^molecular_function^transcription coactivator activity`GO:0032869^biological_process^cellular response to insulin stimulus`GO:0009062^biological_process^fatty acid catabolic process`GO:00…	.	.	.
a_HQ_transcript/884	.	.	a_HQ_transcript/884.p1	102-3047[+]	CSTN1_DANRE^CSTN1_DANRE^Q:9-980,H:15-951^34.8%ID^E:4.34e-180^RecName: Full=Calsyntenin-1 {ECO:0000303|PubMed:25009257};^Eukaryota; Metazoa; Chordata; Craniata; Vertebrata; Euteleostomi; Actinopterygii; Neopterygii; Teleostei; Ostariophysi; Cypriniformes; Danionidae; Danioninae; Danio	Laminin_G_3:357:536:3.9e-15;Cadherin:46:145:3e-12;Cadherin:160:248:3e-12;	sigP:1^19^0.667	ExpAA=22.79^PredHel=1^Topology=o864-886i	.	KEGG:dre:777737	.	GO:0030424^cellular_component^axon`GO:0009986^cellular_component^cell surface`GO:0005789^cellular_component^endoplasmic reticulum membrane`GO:0000139^cellular_component^Golgi membrane`GO:0045211^cellular_component^postsynaptic membrane`GO:0001540^molecular_function^amyloid-beta binding`GO:0005509^molecular_function^calcium ion binding`GO:0019894^molecular_function^kinesin binding`GO:0042988^molec…	.	.	.
a_HQ_transcript/891	.	.	a_HQ_transcript/891.p1	129-4652[+]	.	Big_3_4:19:48:3.9e-07;Big_3_4:130:158:3.9e-07;Big_3_4:244:270:3.9e-07;Big_3_4:756:787:3.9e-07;Big_3_4:1159:1190:3.9e-07;Big_3_4:1273:1297:3.9e-07;Big_3_4:1375:1408:3.9e-07;Big_3_4:1442:1450:3.9e-07;fn3:13:31:4.3e-07;fn3:71:140:4.3e-07;fn3:294:360:4.3e-07;fn3:407:430:4.3e-07;fn3:701:771:4.3e-07;fn3:826:837:4.3e-07;fn3:981:993:4.3e-07;fn3:1111:1172:4.3e-07;fn3:1228:1248:4.3e-07;fn3:1336:1391:4.3e-0…	.	.	.	.	.	.	.	.	.
a_HQ_transcript/896	.	.	a_HQ_transcript/896.p1	2-1912[+]	RPN2_PONAB^RPN2_PONAB^Q:9-635,H:6-631^40.125%ID^E:5.63e-150^RecName: Full=Dolichyl-diphosphooligosaccharide--protein glycosyltransferase subunit 2 {ECO:0000250|UniProtKB:P04844};^Eukaryota; Metazoa; Chordata; Craniata; Vertebrata; Euteleostomi; Mammalia; Eutheria; Euarchontoglires; Primates; Haplorrhini; Catarrhini; Hominidae; Pongo	Ribophorin_II:8:632:9.7e-215;	.	ExpAA=86.32^PredHel=4^Topology=i11-33o547-569i576-598o608-630i	.	KEGG:pon:100189691	.	GO:0008250^cellular_component^oligosaccharyltransferase complex`GO:0006487^biological_process^protein N-linked glycosylation	.	.	.
a_HQ_transcript/897	.	.	a_HQ_transcript/897.p1	3-2987[+]	ITA4_HUMAN^ITA4_HUMAN^Q:32-902,H:34-927^27.021%ID^E:6.21e-68^RecName: Full=Integrin alpha-4;^Eukaryota; Metazoa; Chordata; Craniata; Vertebrata; Euteleostomi; Mammalia; Eutheria; Euarchontoglires; Primates; Haplorrhini; Catarrhini; Hominidae; Homo	Integrin_alpha2:468:847:4.9e-43;FG-GAP:311:348:6.9e-13;FG-GAP:378:408:6.9e-13;VCBS:319:392:3.5e-07;VCBS:382:426:3.5e-07;FG-GAP_2:46:74:3.2e-06;FG-GAP_2:126:161:3.2e-06;FG-GAP_2:310:346:3.2e-06;FG-GAP_2:386:408:3.2e-06;FG-GAP_2:447:459:3.2e-06;	.	ExpAA=21.34^PredHel=1^Topology=i12-34o	.	KEGG:hsa:3676	.	GO:0009986^cellular_component^cell surface`GO:0009897^cellular_component^external side of plasma membrane`GO:0070062^cellular_component^extracellular exosome`GO:0005925^cellular_component^focal adhesion`GO:0030426^cellular_component^growth cone`GO:0034668^cellular_component^integrin alpha4-beta1 complex`GO:0034669^cellular_component^integrin alpha4-beta7 complex`GO:0008305^cellular_component^inte…	.	.	.
a_HQ_transcript/906	.	.	a_HQ_transcript/906.p1	66-1904[+]	SPB1_RAT^SPB1_RAT^Q:1-535,H:1-553^47.993%ID^E:3.1e-157^RecName: Full=pre-rRNA 2'-O-ribose RNA methyltransferase FTSJ3 {ECO:0000255|HAMAP-Rule:MF_03163};^Eukaryota; Metazoa; Chordata; Craniata; Vertebrata; Euteleostomi; Mammalia; Eutheria; Euarchontoglires; Glires; Rodentia; Myomorpha; Muroidea; Muridae; Murinae; Rattus	FtsJ:24:199:5.4e-55;DUF3381:231:378:1.5e-36;DUF3381:412:438:1.5e-36;DUF3381:507:535:1.5e-36;DUF3381:568:608:1.5e-36;	.	.	.	KEGG:rno:303608	.	GO:0005730^cellular_component^nucleolus`GO:0030687^cellular_component^preribosome, large subunit precursor`GO:0030688^cellular_component^preribosome, small subunit precursor`GO:0062105^molecular_function^RNA 2'-O-methyltransferase activity`GO:0016435^molecular_function^rRNA (guanine) methyltransferase activity`GO:0008650^molecular_function^rRNA (uridine-2'-O-)-methyltransferase activity`GO:000046…	.	.	.
a_HQ_transcript/908	.	.	a_HQ_transcript/908.p1	120-5642[+]	DYH5_RAT^DYH5_RAT^Q:73-1841,H:18-1849^48.065%ID^E:0^RecName: Full=Dynein axonemal heavy chain 5 {ECO:0000305};^Eukaryota; Metazoa; Chordata; Craniata; Vertebrata; Euteleostomi; Mammalia; Eutheria; Euarchontoglires; Glires; Rodentia; Myomorpha; Muroidea; Muridae; Murinae; Rattus	DHC_N1:287:844:7.2e-141;DHC_N1:1125:1204:7.2e-141;DHC_N1:1392:1462:7.2e-141;DHC_N1:1533:1561:7.2e-141;DHC_N2:530:530:4.9e-123;DHC_N2:830:862:4.9e-123;DHC_N2:1149:1179:4.9e-123;DHC_N2:1264:1318:4.9e-123;DHC_N2:1390:1796:4.9e-123;	.	.	.	.	.	GO:0097728^cellular_component^9+0 motile cilium`GO:0097729^cellular_component^9+2 motile cilium`GO:0005858^cellular_component^axonemal dynein complex`GO:0005930^cellular_component^axoneme`GO:0005737^cellular_component^cytoplasm`GO:0005576^cellular_component^extracellular region`GO:0005874^cellular_component^microtubule`GO:0031514^cellular_component^motile cilium`GO:0036157^cellular_component^oute…	.	.	.
a_HQ_transcript/915	.	.	a_HQ_transcript/915.p1	489-1655[+]	.	.	.	.	.	.	.	.	.	.	.
a_HQ_transcript/919	.	.	a_HQ_transcript/919.p1	2460-5339[+]	RTBS_DROME^RTBS_DROME^Q:275-712,H:398-829^26.374%ID^E:3.06e-33^RecName: Full=Probable RNA-directed DNA polymerase from transposon BS;^Eukaryota; Metazoa; Ecdysozoa; Arthropoda; Hexapoda; Insecta; Pterygota; Neoptera; Endopterygota; Diptera; Brachycera; Muscomorpha; Ephydroidea; Drosophilidae; Drosophila; Sophophora	RVT_1:300:361:5.4e-40;RVT_1:378:641:5.4e-40;	.	.	.	.	.	GO:0003964^molecular_function^RNA-directed DNA polymerase activity`GO:0006313^biological_process^DNA transposition	.	.	.
a_HQ_transcript/939	.	.	a_HQ_transcript/939.p1	17-2683[+]	TNPO1_HUMAN^TNPO1_HUMAN^Q:3-888,H:13-898^77.339%ID^E:0^RecName: Full=Transportin-1;^Eukaryota; Metazoa; Chordata; Craniata; Vertebrata; Euteleostomi; Mammalia; Eutheria; Euarchontoglires; Primates; Haplorrhini; Catarrhini; Hominidae; Homo	HEAT_EZ:125:153:6.2e-35;HEAT_EZ:162:193:6.2e-35;HEAT_EZ:210:236:6.2e-35;HEAT_EZ:227:274:6.2e-35;HEAT_EZ:287:306:6.2e-35;HEAT_EZ:371:401:6.2e-35;HEAT_EZ:409:462:6.2e-35;HEAT_EZ:474:505:6.2e-35;HEAT_EZ:493:521:6.2e-35;HEAT_EZ:542:572:6.2e-35;HEAT_EZ:649:692:6.2e-35;HEAT_EZ:725:776:6.2e-35;HEAT:12:38:5.8e-32;HEAT:93:108:5.8e-32;HEAT:127:155:5.8e-32;HEAT:172:198:5.8e-32;HEAT:217:242:5.8e-32;HEAT:258:…	.	.	.	KEGG:hsa:3842	.	GO:0005929^cellular_component^cilium`GO:0005737^cellular_component^cytoplasm`GO:0005829^cellular_component^cytosol`GO:0070062^cellular_component^extracellular exosome`GO:0005634^cellular_component^nucleus`GO:0061608^molecular_function^nuclear import signal receptor activity`GO:0008139^molecular_function^nuclear localization sequence binding`GO:0003723^molecular_function^RNA binding`GO:0031267^mol…	.	.	.
a_HQ_transcript/943	.	.	a_HQ_transcript/943.p1	1023-3788[+]	.	.	.	.	.	.	.	.	.	.	.
a_HQ_transcript/944	.	.	a_HQ_transcript/944.p1	158-1429[+]	TBATA_BOVIN^TBATA_BOVIN^Q:45-279,H:68-254^29.412%ID^E:6.89e-21^RecName: Full=Protein TBATA;^Eukaryota; Metazoa; Chordata; Craniata; Vertebrata; Euteleostomi; Mammalia; Eutheria; Laurasiatheria; Artiodactyla; Ruminantia; Pecora; Bovidae; Bovinae; Bos	.	.	.	.	KEGG:bta:515913	.	GO:0005829^cellular_component^cytosol`GO:0030154^biological_process^cell differentiation`GO:0007283^biological_process^spermatogenesis	.	.	.
a_HQ_transcript/952	.	.	a_HQ_transcript/952.p1	115-804[+]	MCL1_RAT^MCL1_RAT^Q:87-229,H:188-330^29.167%ID^E:1e-13^RecName: Full=Induced myeloid leukemia cell differentiation protein Mcl-1 homolog;^Eukaryota; Metazoa; Chordata; Craniata; Vertebrata; Euteleostomi; Mammalia; Eutheria; Euarchontoglires; Glires; Rodentia; Myomorpha; Muroidea; Muridae; Murinae; Rattus	Bcl-2:92:190:5.6e-21;	.	.	.	KEGG:rno:60430	.	GO:0097136^cellular_component^Bcl-2 family protein complex`GO:0005737^cellular_component^cytoplasm`GO:0005829^cellular_component^cytosol`GO:0016020^cellular_component^membrane`GO:0005741^cellular_component^mitochondrial outer membrane`GO:0005739^cellular_component^mitochondrion`GO:0005654^cellular_component^nucleoplasm`GO:0005634^cellular_component^nucleus`GO:0051400^molecular_function^BH domain …	.	.	.
a_HQ_transcript/953	.	.	a_HQ_transcript/953.p1	726-4619[+]	DYHC_HELCR^DYHC_HELCR^Q:1-1297,H:3173-4466^78.258%ID^E:0^RecName: Full=Dynein beta chain, ciliary;^Eukaryota; Metazoa; Echinodermata; Eleutherozoa; Echinozoa; Echinoidea; Euechinoidea; Echinacea; Camarodonta; Echinidea; Echinometridae; Heliocidaris	Dynein_heavy:595:1296:0.0;AAA_9:237:464:5.1e-136;MT:1:219:6.3e-110;MT:398:438:6.3e-110;	.	.	.	.	.	GO:0005737^cellular_component^cytoplasm`GO:0030286^cellular_component^dynein complex`GO:0005874^cellular_component^microtubule`GO:0031514^cellular_component^motile cilium`GO:0005524^molecular_function^ATP binding`GO:0045505^molecular_function^dynein intermediate chain binding`GO:0051959^molecular_function^dynein light intermediate chain binding`GO:0008569^molecular_function^minus-end-directed mic…	.	.	.
a_HQ_transcript/968	.	.	a_HQ_transcript/968.p1	43-897[+]	.	.	sigP:1^20^0.921	.	.	.	.	.	.	.	.
a_HQ_transcript/970	.	.	a_HQ_transcript/970.p1	1306-2133[+]	STRA6_DANRE^STRA6_DANRE^Q:5-242,H:318-544^30.29%ID^E:1.03e-25^RecName: Full=Receptor for retinol uptake stra6 {ECO:0000303|PubMed:27563101};^Eukaryota; Metazoa; Chordata; Craniata; Vertebrata; Euteleostomi; Actinopterygii; Neopterygii; Teleostei; Ostariophysi; Cypriniformes; Danionidae; Danioninae; Danio	.	.	ExpAA=94.78^PredHel=4^Topology=i39-61o106-128i149-171o186-208i	.	KEGG:dre:724007	.	GO:0005886^cellular_component^plasma membrane`GO:0005516^molecular_function^calmodulin binding`GO:0042802^molecular_function^identical protein binding`GO:0060090^molecular_function^molecular adaptor activity`GO:0016918^molecular_function^retinal binding`GO:0019841^molecular_function^retinol binding`GO:0034632^molecular_function^retinol transmembrane transporter activity`GO:0038023^molecular_funct…	.	.	.
a_HQ_transcript/971	.	.	a_HQ_transcript/971.p1	76-501[+]	.	.	sigP:1^24^0.661	.	.	.	.	.	.	.	.
a_HQ_transcript/976	.	.	a_HQ_transcript/976.p1	311-2629[+]	TMC7_CHICK^TMC7_CHICK^Q:47-751,H:27-722^32.312%ID^E:2.59e-121^RecName: Full=Transmembrane channel-like protein 7;^Eukaryota; Metazoa; Chordata; Craniata; Vertebrata; Euteleostomi; Archelosauria; Archosauria; Dinosauria; Saurischia; Theropoda; Coelurosauria; Aves; Neognathae; Galloanserae; Galliformes; Phasianidae; Phasianinae; Gallus	TMC:507:617:7.8e-37;	.	ExpAA=179.98^PredHel=8^Topology=i180-202o285-307i378-400o420-442i463-485o575-597i621-643o681-703i	.	.	.	GO:0005886^cellular_component^plasma membrane`GO:0008381^molecular_function^mechanosensitive monoatomic ion channel activity	.	.	.
a_HQ_transcript/983	.	.	a_HQ_transcript/983.p1	56-1177[+]	S35F6_HUMAN^S35F6_HUMAN^Q:1-370,H:1-360^54.987%ID^E:3.38e-132^RecName: Full=Solute carrier family 35 member F6;^Eukaryota; Metazoa; Chordata; Craniata; Vertebrata; Euteleostomi; Mammalia; Eutheria; Euarchontoglires; Primates; Haplorrhini; Catarrhini; Hominidae; Homo	DUF914:94:233:3.2e-10;DUF914:294:338:3.2e-10;EamA:9:17:7.1e-09;EamA:93:163:7.1e-09;EamA:203:338:7.1e-09;Nuc_sug_transp:101:205:3.5e-08;Nuc_sug_transp:288:337:3.5e-08;TPT:131:162:1.1e-06;TPT:210:339:1.1e-06;	.	ExpAA=212.07^PredHel=10^Topology=i7-29o49-71i92-114o124-141i148-170o180-202i215-237o266-288i300-320o325-347i	.	KEGG:hsa:54978	.	GO:0005829^cellular_component^cytosol`GO:0070062^cellular_component^extracellular exosome`GO:0043231^cellular_component^intracellular membrane-bounded organelle`GO:0005765^cellular_component^lysosomal membrane`GO:0016020^cellular_component^membrane`GO:0005739^cellular_component^mitochondrion`GO:0005654^cellular_component^nucleoplasm`GO:0022857^molecular_function^transmembrane transporter activity…	.	.	.
a_HQ_transcript/989	.	.	a_HQ_transcript/989.p1	527-4570[+]	YC006_HUMAN^YC006_HUMAN^Q:437-853,H:2-412^38.626%ID^E:2.84e-93^RecName: Full=Uncharacterized protein FLJ43738;^Eukaryota; Metazoa; Chordata; Craniata; Vertebrata; Euteleostomi; Mammalia; Eutheria; Euarchontoglires; Primates; Haplorrhini; Catarrhini; Hominidae; Homo`YC006_HUMAN^YC006_HUMAN^Q:958-1068,H:440-547^37.838%ID^E:6.54e-12^RecName: Full=Uncharacterized protein FLJ43738;^Eukaryota; Metazoa;…	.	.	.	.	.	.	.	.	.	.
a_HQ_transcript/990	.	.	a_HQ_transcript/990.p1	46-3519[+]	DYH8_HUMAN^DYH8_HUMAN^Q:1-1157,H:3333-4490^70.984%ID^E:0^RecName: Full=Dynein axonemal heavy chain 8 {ECO:0000305};^Eukaryota; Metazoa; Chordata; Craniata; Vertebrata; Euteleostomi; Mammalia; Eutheria; Euarchontoglires; Primates; Haplorrhini; Catarrhini; Hominidae; Homo	Dynein_heavy:285:374:4.4e-219;Dynein_heavy:463:1155:4.4e-219;AAA_9:98:328:1.9e-59;MT:2:79:2.8e-12;	.	.	.	KEGG:hsa:1769	.	GO:0005858^cellular_component^axonemal dynein complex`GO:0005930^cellular_component^axoneme`GO:0005874^cellular_component^microtubule`GO:0036157^cellular_component^outer dynein arm`GO:0036126^cellular_component^sperm flagellum`GO:0005524^molecular_function^ATP binding`GO:0016887^molecular_function^ATP hydrolysis activity`GO:0045505^molecular_function^dynein intermediate chain binding`GO:0051959^m…	.	.	.
a_HQ_transcript/995	.	.	a_HQ_transcript/995.p1	1018-4437[+]	PAR14_MOUSE^PAR14_MOUSE^Q:669-1073,H:174-576^23.095%ID^E:3.2e-15^RecName: Full=Protein mono-ADP-ribosyltransferase PARP14 {ECO:0000305};^Eukaryota; Metazoa; Chordata; Craniata; Vertebrata; Euteleostomi; Mammalia; Eutheria; Euarchontoglires; Glires; Rodentia; Myomorpha; Muroidea; Muridae; Murinae; Mus; Mus	RRM_6:18:78:3.5e-16;RRM_6:133:152:3.5e-16;RRM_6:228:257:3.5e-16;RRM_6:322:342:3.5e-16;RRM_6:363:390:3.5e-16;RRM_6:396:429:3.5e-16;RRM_6:484:522:3.5e-16;RRM_6:647:687:3.5e-16;RRM_6:722:789:3.5e-16;NID:104:121:2.5e-12;NID:136:220:2.5e-12;NID:234:312:2.5e-12;NID:326:350:2.5e-12;NID:380:399:2.5e-12;NID:411:440:2.5e-12;NID:497:526:2.5e-12;NID:605:633:2.5e-12;NID:724:752:2.5e-12;NID:763:792:2.5e-12;NID…	.	.	.	KEGG:mmu:547253	.	GO:0005737^cellular_component^cytoplasm`GO:0005829^cellular_component^cytosol`GO:0005634^cellular_component^nucleus`GO:0005886^cellular_component^plasma membrane`GO:0019899^molecular_function^enzyme binding`GO:0003950^molecular_function^NAD+ ADP-ribosyltransferase activity`GO:0070403^molecular_function^NAD+ binding`GO:1990404^molecular_function^NAD+-protein ADP-ribosyltransferase activity`GO:0016…	.	.	.
a_HQ_transcript/1020	.	.	a_HQ_transcript/1020.p1	741-1622[+]	DD19A_BOVIN^DD19A_BOVIN^Q:4-290,H:191-475^66.202%ID^E:3.62e-144^RecName: Full=ATP-dependent RNA helicase DDX19A;^Eukaryota; Metazoa; Chordata; Craniata; Vertebrata; Euteleostomi; Mammalia; Eutheria; Laurasiatheria; Artiodactyla; Ruminantia; Pecora; Bovidae; Bovinae; Bos	Helicase_C:55:74:4.6e-24;Helicase_C:166:248:4.6e-24;Helicase_C:249:276:4.6e-24;DEAD:10:95:4.4e-11;DEAD:163:204:4.4e-11;	.	.	.	KEGG:bta:529929	.	GO:0010494^cellular_component^cytoplasmic stress granule`GO:0005654^cellular_component^nucleoplasm`GO:0005634^cellular_component^nucleus`GO:0005524^molecular_function^ATP binding`GO:0016887^molecular_function^ATP hydrolysis activity`GO:0003723^molecular_function^RNA binding`GO:0003724^molecular_function^RNA helicase activity`GO:0016973^biological_process^poly(A)+ mRNA export from nucleus	.	.	.
a_HQ_transcript/1023	.	.	a_HQ_transcript/1023.p1	110-3589[+]	PTPRA_HUMAN^PTPRA_HUMAN^Q:615-1150,H:239-792^30.195%ID^E:2.69e-62^RecName: Full=Receptor-type tyrosine-protein phosphatase alpha;^Eukaryota; Metazoa; Chordata; Craniata; Vertebrata; Euteleostomi; Mammalia; Eutheria; Euarchontoglires; Primates; Haplorrhini; Catarrhini; Hominidae; Homo	Y_phosphatase:646:866:5.3e-94;Y_phosphatase:950:1147:5.3e-94;F5_F8_type_C:42:151:8.3e-16;F5_F8_type_C:271:391:8.3e-16;F5_F8_type_C:747:788:8.3e-16;	sigP:1^25^0.801	ExpAA=58.74^PredHel=1^Topology=o502-524i	.	KEGG:hsa:5786	.	GO:0070062^cellular_component^extracellular exosome`GO:0005925^cellular_component^focal adhesion`GO:0016020^cellular_component^membrane`GO:0005886^cellular_component^plasma membrane`GO:0043235^cellular_component^receptor complex`GO:0098685^cellular_component^Schaffer collateral - CA1 synapse`GO:0097060^cellular_component^synaptic membrane`GO:0004725^molecular_function^protein tyrosine phosphatase…	.	.	.
a_HQ_transcript/1026	.	.	a_HQ_transcript/1026.p1	80-2266[+]	DDX21_RAT^DDX21_RAT^Q:97-720,H:155-768^45.728%ID^E:1.06e-173^RecName: Full=Nucleolar RNA helicase 2 {ECO:0000305};^Eukaryota; Metazoa; Chordata; Craniata; Vertebrata; Euteleostomi; Mammalia; Eutheria; Euarchontoglires; Glires; Rodentia; Myomorpha; Muroidea; Muridae; Murinae; Rattus	DEAD:151:324:3.3e-42;Helicase_C:229:249:2.1e-22;Helicase_C:404:472:2.1e-22;Helicase_C:488:510:2.1e-22;GUCT:560:653:2.6e-20;	.	.	.	KEGG:rno:317399	.	GO:0110016^cellular_component^B-WICH complex`GO:0005829^cellular_component^cytosol`GO:0005739^cellular_component^mitochondrion`GO:0005730^cellular_component^nucleolus`GO:0005654^cellular_component^nucleoplasm`GO:0097322^molecular_function^7SK snRNA binding`GO:0005524^molecular_function^ATP binding`GO:0016887^molecular_function^ATP hydrolysis activity`GO:0003725^molecular_function^double-stranded …	.	.	.
a_HQ_transcript/1034	.	.	a_HQ_transcript/1034.p1	213-3533[+]	ATS17_HUMAN^ATS17_HUMAN^Q:127-740,H:116-709^25.875%ID^E:2.46e-43^RecName: Full=A disintegrin and metalloproteinase with thrombospondin motifs 17;^Eukaryota; Metazoa; Chordata; Craniata; Vertebrata; Euteleostomi; Mammalia; Eutheria; Euarchontoglires; Primates; Haplorrhini; Catarrhini; Hominidae; Homo	Peptidase_M84:241:395:8.4e-13;Peptidase_M84:1038:1049:8.4e-13;Reprolysin_2:310:397:6.4e-11;Reprolysin_3:285:390:2.1e-10;Reprolysin_3:1054:1054:2.1e-10;Pep_M12B_propep:74:179:3.1e-10;Reprolysin_4:331:396:1e-09;Reprolysin:217:274:4e-09;Reprolysin:332:431:4e-09;TSP_1:409:414:5.2e-09;TSP_1:547:596:5.2e-09;TSP_1:885:892:5.2e-09;TSP_1:959:976:5.2e-09;TSP_1:993:999:5.2e-09;ADAM_spacer1:732:850:2.5e-07;	.	ExpAA=20.66^PredHel=1^Topology=i12-31o	.	KEGG:hsa:170691	.	GO:0031012^cellular_component^extracellular matrix`GO:0005576^cellular_component^extracellular region`GO:0046872^molecular_function^metal ion binding`GO:0004222^molecular_function^metalloendopeptidase activity`GO:0030198^biological_process^extracellular matrix organization`GO:0006508^biological_process^proteolysis	.	.	.
a_HQ_transcript/1046	.	.	a_HQ_transcript/1046.p1	96-2222[+]	TMC7_CHICK^TMC7_CHICK^Q:43-668,H:11-641^32.716%ID^E:1.06e-106^RecName: Full=Transmembrane channel-like protein 7;^Eukaryota; Metazoa; Chordata; Craniata; Vertebrata; Euteleostomi; Archelosauria; Archosauria; Dinosauria; Saurischia; Theropoda; Coelurosauria; Aves; Neognathae; Galloanserae; Galliformes; Phasianidae; Phasianinae; Gallus	TMC:299:306:3.8e-36;TMC:507:617:3.8e-36;	.	ExpAA=182.88^PredHel=8^Topology=i180-202o285-307i378-400o420-442i463-485o575-597i621-643o680-702i	.	.	.	GO:0005886^cellular_component^plasma membrane`GO:0008381^molecular_function^mechanosensitive monoatomic ion channel activity	.	.	.
a_HQ_transcript/1047	.	.	a_HQ_transcript/1047.p1	168-2573[+]	CASP8_MOUSE^CASP8_MOUSE^Q:545-800,H:227-478^44.015%ID^E:1.34e-58^RecName: Full=Caspase-8 {ECO:0000303|PubMed:9654089, ECO:0000303|PubMed:9837723};^Eukaryota; Metazoa; Chordata; Craniata; Vertebrata; Euteleostomi; Mammalia; Eutheria; Euarchontoglires; Glires; Rodentia; Myomorpha; Muroidea; Muridae; Murinae; Mus; Mus`CASP8_MOUSE^CASP8_MOUSE^Q:46-222,H:7-185^28.889%ID^E:3.96e-14^RecName: Full=Caspas…	Peptidase_C14:554:799:3.3e-34;DED:44:117:3.8e-30;DED:142:219:3.8e-30;DED:613:631:3.8e-30;DED:748:771:3.8e-30;Death:94:117:3e-09;Death:195:215:3e-09;Death:322:402:3e-09;Death:748:767:3e-09;	.	.	.	KEGG:mmu:12370	.	GO:0031265^cellular_component^CD95 death-inducing signaling complex`GO:0044297^cellular_component^cell body`GO:0005737^cellular_component^cytoplasm`GO:0005829^cellular_component^cytosol`GO:0031264^cellular_component^death-inducing signaling complex`GO:0005739^cellular_component^mitochondrion`GO:0030690^cellular_component^Noc1p-Noc2p complex`GO:0005654^cellular_component^nucleoplasm`GO:0005634^cel…	.	.	.
a_HQ_transcript/1048	.	.	a_HQ_transcript/1048.p1	107-2572[+]	GRDP1_ARATH^GRDP1_ARATH^Q:6-278,H:14-297^37.024%ID^E:9.42e-49^RecName: Full=Glycine-rich domain-containing protein 1 {ECO:0000303|Ref.4};^Eukaryota; Viridiplantae; Streptophyta; Embryophyta; Tracheophyta; Spermatophyta; Magnoliopsida; eudicotyledons; Gunneridae; Pentapetalae; rosids; malvids; Brassicales; Brassicaceae; Camelineae; Arabidopsis	DUF1399:36:87:2.5e-36;DUF1399:84:222:2.5e-36;	.	.	.	KEGG:ath:AT2G22660	.	GO:0005886^cellular_component^plasma membrane`GO:0009738^biological_process^abscisic acid-activated signaling pathway`GO:0071470^biological_process^cellular response to osmotic stress`GO:0009787^biological_process^regulation of abscisic acid-activated signaling pathway	.	.	.
a_HQ_transcript/1050	.	.	a_HQ_transcript/1050.p1	47-2254[+]	SRPK1_MOUSE^SRPK1_MOUSE^Q:7-735,H:3-648^49.728%ID^E:0^RecName: Full=SRSF protein kinase 1;^Eukaryota; Metazoa; Chordata; Craniata; Vertebrata; Euteleostomi; Mammalia; Eutheria; Euarchontoglires; Glires; Rodentia; Myomorpha; Muroidea; Muridae; Murinae; Mus; Mus	Pkinase:84:229:3.4e-38;Pkinase:271:298:3.4e-38;Pkinase:572:733:3.4e-38;Pkinase_Tyr:86:228:1.8e-12;Pkinase_Tyr:588:626:1.8e-12;	.	.	.	KEGG:mmu:20815	.	GO:0000785^cellular_component^chromatin`GO:0005737^cellular_component^cytoplasm`GO:0005829^cellular_component^cytosol`GO:0005783^cellular_component^endoplasmic reticulum`GO:0016363^cellular_component^nuclear matrix`GO:0016607^cellular_component^nuclear speck`GO:0005654^cellular_component^nucleoplasm`GO:0005634^cellular_component^nucleus`GO:0005886^cellular_component^plasma membrane`GO:0005524^mol…	.	.	.
a_HQ_transcript/1052	.	.	a_HQ_transcript/1052.p1	34-2313[+]	KCTD7_CHICK^KCTD7_CHICK^Q:1-152,H:45-173^31.579%ID^E:1.3e-11^RecName: Full=BTB/POZ domain-containing protein KCTD7;^Eukaryota; Metazoa; Chordata; Craniata; Vertebrata; Euteleostomi; Archelosauria; Archosauria; Dinosauria; Saurischia; Theropoda; Coelurosauria; Aves; Neognathae; Galloanserae; Galliformes; Phasianidae; Phasianinae; Gallus	K_tetra:9:71:5e-11;	.	.	.	KEGG:gga:417547	.	GO:0005829^cellular_component^cytosol`GO:0005886^cellular_component^plasma membrane`GO:0060081^biological_process^membrane hyperpolarization`GO:0051260^biological_process^protein homooligomerization	.	.	.
a_HQ_transcript/1063	.	.	a_HQ_transcript/1063.p1	452-1633[+]	.	.	.	.	.	.	.	.	.	.	.
a_HQ_transcript/1064	.	.	a_HQ_transcript/1064.p2	3-629[+]	RIGI_HUMAN^RIGI_HUMAN^Q:1-202,H:730-925^31.22%ID^E:2.18e-13^RecName: Full=Antiviral innate immune response receptor RIG-I {ECO:0000305};^Eukaryota; Metazoa; Chordata; Craniata; Vertebrata; Euteleostomi; Mammalia; Eutheria; Euarchontoglires; Primates; Haplorrhini; Catarrhini; Hominidae; Homo	RIG-I_C-RD:81:198:9.2e-26;	.	.	.	KEGG:hsa:23586	.	GO:0015629^cellular_component^actin cytoskeleton`GO:0005923^cellular_component^bicellular tight junction`GO:0005737^cellular_component^cytoplasm`GO:0005829^cellular_component^cytosol`GO:1990904^cellular_component^ribonucleoprotein complex`GO:0032587^cellular_component^ruffle membrane`GO:0005524^molecular_function^ATP binding`GO:0016887^molecular_function^ATP hydrolysis activity`GO:0003690^molecul…	.	.	.
a_HQ_transcript/1065	.	.	a_HQ_transcript/1065.p1	88-2274[+]	DDX21_RAT^DDX21_RAT^Q:97-703,H:155-760^46.743%ID^E:4.73e-175^RecName: Full=Nucleolar RNA helicase 2 {ECO:0000305};^Eukaryota; Metazoa; Chordata; Craniata; Vertebrata; Euteleostomi; Mammalia; Eutheria; Euarchontoglires; Glires; Rodentia; Myomorpha; Muroidea; Muridae; Murinae; Rattus	DEAD:151:324:3.4e-42;Helicase_C:229:249:2.2e-22;Helicase_C:404:472:2.2e-22;Helicase_C:488:510:2.2e-22;GUCT:560:653:2.7e-20;	.	.	.	KEGG:rno:317399	.	GO:0110016^cellular_component^B-WICH complex`GO:0005829^cellular_component^cytosol`GO:0005739^cellular_component^mitochondrion`GO:0005730^cellular_component^nucleolus`GO:0005654^cellular_component^nucleoplasm`GO:0097322^molecular_function^7SK snRNA binding`GO:0005524^molecular_function^ATP binding`GO:0016887^molecular_function^ATP hydrolysis activity`GO:0003725^molecular_function^double-stranded …	.	.	.
a_HQ_transcript/1068	.	.	a_HQ_transcript/1068.p1	66-1373[+]	RECQ5_MOUSE^RECQ5_MOUSE^Q:2-435,H:13-449^51.701%ID^E:5.49e-157^RecName: Full=ATP-dependent DNA helicase Q5;^Eukaryota; Metazoa; Chordata; Craniata; Vertebrata; Euteleostomi; Mammalia; Eutheria; Euarchontoglires; Glires; Rodentia; Myomorpha; Muroidea; Muridae; Murinae; Mus; Mus	DEAD:21:190:8.4e-20;DEAD:289:308:8.4e-20;Helicase_C:78:110:1.4e-19;Helicase_C:271:345:1.4e-19;	.	ExpAA=21.73^PredHel=1^Topology=i49-71o	.	KEGG:mmu:170472	.	GO:0005694^cellular_component^chromosome`GO:0005737^cellular_component^cytoplasm`GO:0005829^cellular_component^cytosol`GO:0005654^cellular_component^nucleoplasm`GO:0005634^cellular_component^nucleus`GO:0005657^cellular_component^replication fork`GO:0097550^cellular_component^transcription preinitiation complex`GO:0043138^molecular_function^3'-5' DNA helicase activity`GO:0005524^molecular_function…	.	.	.
a_HQ_transcript/1070	.	.	a_HQ_transcript/1070.p1	324-737[+]	CP17A_RANDY^CP17A_RANDY^Q:10-135,H:79-206^36.923%ID^E:1.18e-15^RecName: Full=Steroid 17-alpha-hydroxylase/17,20 lyase;^Eukaryota; Metazoa; Chordata; Craniata; Vertebrata; Euteleostomi; Amphibia; Batrachia; Anura; Neobatrachia; Ranoidea; Ranidae; Rana; Rana	p450:10:133:4.7e-14;	.	ExpAA=15.55^PredHel=1^Topology=o10-32i	.	.	.	GO:0016020^cellular_component^membrane`GO:0047442^molecular_function^17-alpha-hydroxyprogesterone aldolase activity`GO:0020037^molecular_function^heme binding`GO:0005506^molecular_function^iron ion binding`GO:0004508^molecular_function^steroid 17-alpha-monooxygenase activity`GO:0006694^biological_process^steroid biosynthetic process	.	.	.
a_HQ_transcript/1074	.	.	a_HQ_transcript/1074.p1	153-5510[+]	CFA65_CHICK^CFA65_CHICK^Q:54-1670,H:39-1622^39.84%ID^E:0^RecName: Full=Cilia- and flagella-associated protein 65 {ECO:0000305};^Eukaryota; Metazoa; Chordata; Craniata; Vertebrata; Euteleostomi; Archelosauria; Archosauria; Dinosauria; Saurischia; Theropoda; Coelurosauria; Aves; Neognathae; Galloanserae; Galliformes; Phasianidae; Phasianinae; Gallus	Motile_Sperm:72:132:3.2e-10;Motile_Sperm:194:218:3.2e-10;Motile_Sperm:321:352:3.2e-10;Motile_Sperm:389:444:3.2e-10;Motile_Sperm:585:632:3.2e-10;Motile_Sperm:693:768:3.2e-10;Motile_Sperm:806:850:3.2e-10;Motile_Sperm:921:937:3.2e-10;Motile_Sperm:1149:1180:3.2e-10;Motile_Sperm:1395:1426:3.2e-10;Motile_Sperm:1532:1550:3.2e-10;	.	.	.	.	.	GO:0002080^cellular_component^acrosomal membrane`GO:0001669^cellular_component^acrosomal vesicle`GO:0005737^cellular_component^cytoplasm`GO:0005886^cellular_component^plasma membrane`GO:0036126^cellular_component^sperm flagellum`GO:0097225^cellular_component^sperm midpiece`GO:0030317^biological_process^flagellated sperm motility`GO:0007288^biological_process^sperm axoneme assembly	.	.	.
a_HQ_transcript/1080	.	.	a_HQ_transcript/1080.p1	154-3888[+]	EIF3A_XENTR^EIF3A_XENTR^Q:1-1231,H:1-1246^51.326%ID^E:0^RecName: Full=Eukaryotic translation initiation factor 3 subunit A {ECO:0000255|HAMAP-Rule:MF_03000};^Eukaryota; Metazoa; Chordata; Craniata; Vertebrata; Euteleostomi; Amphibia; Batrachia; Anura; Pipoidea; Pipidae; Xenopodinae; Xenopus; Silurana	PCI:43:88:1.6e-13;PCI:164:201:1.6e-13;PCI:368:490:1.6e-13;PCI:511:569:1.6e-13;PCI:761:794:1.6e-13;	.	.	.	KEGG:xtr:100124719	.	GO:0016282^cellular_component^eukaryotic 43S preinitiation complex`GO:0033290^cellular_component^eukaryotic 48S preinitiation complex`GO:0005852^cellular_component^eukaryotic translation initiation factor 3 complex`GO:0003723^molecular_function^RNA binding`GO:0003743^molecular_function^translation initiation factor activity`GO:0001732^biological_process^formation of cytoplasmic translation initia…	.	.	.
a_HQ_transcript/1083	.	.	a_HQ_transcript/1083.p1	94-3639[+]	WDR35_RAT^WDR35_RAT^Q:1-1181,H:1-1169^69.899%ID^E:0^RecName: Full=WD repeat-containing protein 35;^Eukaryota; Metazoa; Chordata; Craniata; Vertebrata; Euteleostomi; Mammalia; Eutheria; Euarchontoglires; Glires; Rodentia; Myomorpha; Muroidea; Muridae; Murinae; Rattus	WD40:18:40:9e-11;WD40:66:90:9e-11;WD40:117:140:9e-11;WD40:162:179:9e-11;WD40:257:274:9e-11;WD40:488:506:9e-11;WD40:583:594:9e-11;Coatomer_WDAD:111:142:7.6e-09;Coatomer_WDAD:588:609:7.6e-09;Coatomer_WDAD:671:720:7.6e-09;Coatomer_WDAD:784:876:7.6e-09;Coatomer_WDAD:880:938:7.6e-09;	.	.	.	KEGG:rno:503018	.	GO:0005930^cellular_component^axoneme`GO:0005813^cellular_component^centrosome`GO:0036064^cellular_component^ciliary basal body`GO:0030991^cellular_component^intraciliary transport particle A`GO:0071333^biological_process^cellular response to glucose stimulus`GO:1990830^biological_process^cellular response to leukemia inhibitory factor`GO:0071356^biological_process^cellular response to tumor necr…	.	.	.
a_HQ_transcript/1092	.	.	a_HQ_transcript/1092.p1	487-3321[+]	PTPRA_HUMAN^PTPRA_HUMAN^Q:293-928,H:158-792^27.928%ID^E:3.71e-84^RecName: Full=Receptor-type tyrosine-protein phosphatase alpha;^Eukaryota; Metazoa; Chordata; Craniata; Vertebrata; Euteleostomi; Mammalia; Eutheria; Euarchontoglires; Primates; Haplorrhini; Catarrhini; Hominidae; Homo`PTPRA_HUMAN^PTPRA_HUMAN^Q:680-932,H:264-507^24.904%ID^E:4.44e-12^RecName: Full=Receptor-type tyrosine-protein phosp…	Y_phosphatase:406:634:5.2e-121;Y_phosphatase:710:926:5.2e-121;DSPc:552:621:3.4e-10;DSPc:835:913:3.4e-10;	.	ExpAA=23.06^PredHel=1^Topology=i289-311o	.	KEGG:hsa:5786	.	GO:0070062^cellular_component^extracellular exosome`GO:0005925^cellular_component^focal adhesion`GO:0016020^cellular_component^membrane`GO:0005886^cellular_component^plasma membrane`GO:0043235^cellular_component^receptor complex`GO:0098685^cellular_component^Schaffer collateral - CA1 synapse`GO:0097060^cellular_component^synaptic membrane`GO:0004725^molecular_function^protein tyrosine phosphatase…	.	.	.
a_HQ_transcript/1093	.	.	a_HQ_transcript/1093.p1	399-803[+]	VAMP7_MOUSE^VAMP7_MOUSE^Q:3-134,H:90-220^61.654%ID^E:2.59e-46^RecName: Full=Vesicle-associated membrane protein 7;^Eukaryota; Metazoa; Chordata; Craniata; Vertebrata; Euteleostomi; Mammalia; Eutheria; Euarchontoglires; Glires; Rodentia; Myomorpha; Muroidea; Muridae; Murinae; Mus; Mus	Synaptobrevin:38:125:2.6e-33;	.	ExpAA=22.43^PredHel=1^Topology=i104-126o	.	KEGG:mmu:20955	.	GO:0045177^cellular_component^apical part of cell`GO:0035577^cellular_component^azurophil granule membrane`GO:0009986^cellular_component^cell surface`GO:0005737^cellular_component^cytoplasm`GO:0005789^cellular_component^endoplasmic reticulum membrane`GO:0030175^cellular_component^filopodium`GO:0005794^cellular_component^Golgi apparatus`GO:0098686^cellular_component^hippocampal mossy fiber to CA3 …	.	.	.
a_HQ_transcript/1094	.	.	a_HQ_transcript/1094.p1	203-5518[+]	CNOT1_MOUSE^CNOT1_MOUSE^Q:1-1767,H:1-1670^56.121%ID^E:0^RecName: Full=CCR4-NOT transcription complex subunit 1;^Eukaryota; Metazoa; Chordata; Craniata; Vertebrata; Euteleostomi; Mammalia; Eutheria; Euarchontoglires; Glires; Rodentia; Myomorpha; Muroidea; Muridae; Murinae; Mus; Mus	DUF3819:1483:1632:3.4e-50;	.	.	.	KEGG:mmu:234594	.	GO:0030014^cellular_component^CCR4-NOT complex`GO:0030015^cellular_component^CCR4-NOT core complex`GO:0005829^cellular_component^cytosol`GO:0005634^cellular_component^nucleus`GO:0000932^cellular_component^P-body`GO:0070016^molecular_function^armadillo repeat domain binding`GO:0060090^molecular_function^molecular adaptor activity`GO:0030331^molecular_function^nuclear estrogen receptor binding`GO:0…	.	.	.
a_HQ_transcript/1096	.	.	a_HQ_transcript/1096.p1	100-2958[+]	LYAG_BOVIN^LYAG_BOVIN^Q:73-950,H:47-936^45.717%ID^E:0^RecName: Full=Lysosomal alpha-glucosidase;^Eukaryota; Metazoa; Chordata; Craniata; Vertebrata; Euteleostomi; Mammalia; Eutheria; Laurasiatheria; Artiodactyla; Ruminantia; Pecora; Bovidae; Bovinae; Bos	Glyco_hydro_31:355:824:2.9e-164;Gal_mutarotas_2:273:331:3.9e-09;Gal_mutarotas_2:434:455:3.9e-09;Trefoil:11:25:1.2e-08;Trefoil:97:142:1.2e-08;Trefoil:662:674:1.2e-08;	.	ExpAA=22.97^PredHel=1^Topology=i48-70o	.	KEGG:bta:280798	.	GO:0120282^cellular_component^autolysosome lumen`GO:0005765^cellular_component^lysosomal membrane`GO:0004558^molecular_function^alpha-1,4-glucosidase activity`GO:0030246^molecular_function^carbohydrate binding`GO:0032450^molecular_function^maltose alpha-glucosidase activity`GO:0035904^biological_process^aorta development`GO:0060048^biological_process^cardiac muscle contraction`GO:0002086^biologic…	.	.	.
a_HQ_transcript/1101	.	.	a_HQ_transcript/1101.p1	106-1542[+]	DDX17_MOUSE^DDX17_MOUSE^Q:64-437,H:30-405^71.277%ID^E:0^RecName: Full=Probable ATP-dependent RNA helicase DDX17;^Eukaryota; Metazoa; Chordata; Craniata; Vertebrata; Euteleostomi; Mammalia; Eutheria; Euarchontoglires; Glires; Rodentia; Myomorpha; Muroidea; Muridae; Murinae; Mus; Mus	DEAD:148:318:1.5e-44;DEAD:368:419:1.5e-44;Helicase_C:391:435:1.1e-08;	.	.	.	KEGG:mmu:67040	.	GO:0005737^cellular_component^cytoplasm`GO:0005829^cellular_component^cytosol`GO:0016607^cellular_component^nuclear speck`GO:0005730^cellular_component^nucleolus`GO:0005634^cellular_component^nucleus`GO:1990904^cellular_component^ribonucleoprotein complex`GO:0005524^molecular_function^ATP binding`GO:0016887^molecular_function^ATP hydrolysis activity`GO:0031490^molecular_function^chromatin DNA bin…	.	.	.
a_HQ_transcript/1104	.	.	a_HQ_transcript/1104.p1	286-1695[+]	FADS2_MOUSE^FADS2_MOUSE^Q:1-463,H:1-441^47.579%ID^E:2.02e-159^RecName: Full=Acyl-CoA 6-desaturase {ECO:0000305|PubMed:9867867};^Eukaryota; Metazoa; Chordata; Craniata; Vertebrata; Euteleostomi; Mammalia; Eutheria; Euarchontoglires; Glires; Rodentia; Myomorpha; Muroidea; Muridae; Murinae; Mus; Mus	FA_desaturase:125:143:2e-37;FA_desaturase:145:192:2e-37;FA_desaturase:197:437:2e-37;Cyt-b5:15:89:1.1e-25;	.	ExpAA=86.23^PredHel=4^Topology=i107-129o133-155i287-306o321-343i	.	KEGG:mmu:56473	.	GO:0005789^cellular_component^endoplasmic reticulum membrane`GO:0016020^cellular_component^membrane`GO:0016213^molecular_function^linoleoyl-CoA desaturase activity`GO:0016717^molecular_function^oxidoreductase activity, acting on paired donors, with oxidation of a pair of donors resulting in the reduction of molecular oxygen to two molecules of water`GO:0004768^molecular_function^stearoyl-CoA 9-de…	.	.	.
a_HQ_transcript/1105	.	.	a_HQ_transcript/1105.p1	2-5485[+]	APLP_LOCMI^APLP_LOCMI^Q:28-1120,H:17-1133^27.01%ID^E:2.56e-115^RecName: Full=Apolipophorins;^Eukaryota; Metazoa; Ecdysozoa; Arthropoda; Hexapoda; Insecta; Pterygota; Neoptera; Polyneoptera; Orthoptera; Caelifera; Acrididea; Acridomorpha; Acridoidea; Acrididae; Oedipodinae; Locusta	Vitellogenin_N:50:602:8.3e-70;DUF1943:635:919:5.5e-64;DUF1943:1739:1768:5.5e-64;DUF1081:935:1043:1.2e-18;	.	.	.	.	.	GO:0005576^cellular_component^extracellular region`GO:0008289^molecular_function^lipid binding`GO:0005319^molecular_function^lipid transporter activity`GO:0016055^biological_process^Wnt signaling pathway	.	.	.
a_HQ_transcript/1111	.	.	a_HQ_transcript/1111.p1	132-2147[+]	S6A13_RAT^S6A13_RAT^Q:48-623,H:31-570^52.595%ID^E:0^RecName: Full=Sodium- and chloride-dependent GABA transporter 2;^Eukaryota; Metazoa; Chordata; Craniata; Vertebrata; Euteleostomi; Mammalia; Eutheria; Euarchontoglires; Glires; Rodentia; Myomorpha; Muroidea; Muridae; Murinae; Rattus	SNF:49:607:7.9e-218;	.	ExpAA=276.15^PredHel=12^Topology=i58-77o87-109i130-152o253-275i284-306o330-352i365-387o417-439i470-492o502-524i544-566o586-608i	.	KEGG:rno:171163	.	GO:0016323^cellular_component^basolateral plasma membrane`GO:0005886^cellular_component^plasma membrane`GO:0016597^molecular_function^amino acid binding`GO:0015171^molecular_function^amino acid transmembrane transporter activity`GO:0005283^molecular_function^amino acid:sodium symporter activity`GO:0005308^molecular_function^creatine transmembrane transporter activity`GO:0015185^molecular_function…	.	.	.
a_HQ_transcript/1116	.	.	a_HQ_transcript/1116.p1	87-923[+]	CHTOP_MOUSE^CHTOP_MOUSE^Q:245-278,H:211-244^64.706%ID^E:3.98e-07^RecName: Full=Chromatin target of PRMT1 protein;^Eukaryota; Metazoa; Chordata; Craniata; Vertebrata; Euteleostomi; Mammalia; Eutheria; Euarchontoglires; Glires; Rodentia; Myomorpha; Muroidea; Muridae; Murinae; Mus; Mus	FoP_duplication:70:77:3.8e-06;FoP_duplication:206:277:3.8e-06;	.	.	.	KEGG:mmu:66511	.	GO:0016607^cellular_component^nuclear speck`GO:0005730^cellular_component^nucleolus`GO:0005634^cellular_component^nucleus`GO:0000346^cellular_component^transcription export complex`GO:0008327^molecular_function^methyl-CpG binding`GO:0003729^molecular_function^mRNA binding`GO:0006338^biological_process^chromatin remodeling`GO:0001701^biological_process^in utero embryonic development`GO:0006406^bio…	.	.	.
a_HQ_transcript/1129	.	.	a_HQ_transcript/1129.p1	520-1224[+]	KC1A_XENLA^KC1A_XENLA^Q:1-234,H:90-325^90.254%ID^E:3.52e-162^RecName: Full=Casein kinase I isoform alpha;^Eukaryota; Metazoa; Chordata; Craniata; Vertebrata; Euteleostomi; Amphibia; Batrachia; Anura; Pipoidea; Pipidae; Xenopodinae; Xenopus; Xenopus	Pkinase:10:162:2.2e-26;Pkinase_Tyr:16:156:4.7e-10;	.	.	.	KEGG:xla:379624	.	GO:0005813^cellular_component^centrosome`GO:0036064^cellular_component^ciliary basal body`GO:0005737^cellular_component^cytoplasm`GO:0000776^cellular_component^kinetochore`GO:0016607^cellular_component^nuclear speck`GO:0005819^cellular_component^spindle`GO:0005524^molecular_function^ATP binding`GO:0106310^molecular_function^protein serine kinase activity`GO:0004674^molecular_function^protein seri…	.	.	.
a_HQ_transcript/1133	.	.	a_HQ_transcript/1133.p1	155-3061[+]	XPO2_ORENI^XPO2_ORENI^Q:1-967,H:1-970^65.499%ID^E:0^RecName: Full=Exportin-2;^Eukaryota; Metazoa; Chordata; Craniata; Vertebrata; Euteleostomi; Actinopterygii; Neopterygii; Teleostei; Neoteleostei; Acanthomorphata; Ovalentaria; Cichlomorphae; Cichliformes; Cichlidae; African cichlids; Pseudocrenilabrinae; Oreochromini; Oreochromis	CAS_CSE1:387:440:1.8e-168;CAS_CSE1:528:959:1.8e-168;Cse1:157:527:6.3e-162;IBN_N:29:102:3.4e-13;IBN_N:290:306:3.4e-13;IBN_N:458:489:3.4e-13;	.	.	.	KEGG:onl:100534474	.	GO:0005737^cellular_component^cytoplasm`GO:0005634^cellular_component^nucleus`GO:0031267^molecular_function^small GTPase binding`GO:0006886^biological_process^intracellular protein transport	.	.	.
a_HQ_transcript/1135	.	.	a_HQ_transcript/1135.p2	80-403[+]	.	.	.	.	.	.	.	.	.	.	.
a_HQ_transcript/1139	.	.	a_HQ_transcript/1139.p1	79-3969[+]	SMG7_DANRE^SMG7_DANRE^Q:1-479,H:1-472^45.473%ID^E:3.83e-122^RecName: Full=Nonsense-mediated mRNA decay factor SMG7 {ECO:0000312|ZFIN:ZDB-GENE-030131-9122};^Eukaryota; Metazoa; Chordata; Craniata; Vertebrata; Euteleostomi; Actinopterygii; Neopterygii; Teleostei; Ostariophysi; Cypriniformes; Danionidae; Danioninae; Danio	EST1_DNA_bind:170:439:4.2e-44;EST1:53:169:5.4e-17;EST1:1157:1167:5.4e-17;	.	.	.	.	.	GO:0005737^cellular_component^cytoplasm`GO:0005697^cellular_component^telomerase holoenzyme complex`GO:0070034^molecular_function^telomerase RNA binding`GO:0042162^molecular_function^telomeric DNA binding`GO:0043009^biological_process^chordate embryonic development`GO:0000184^biological_process^nuclear-transcribed mRNA catabolic process, nonsense-mediated decay	.	.	.
a_HQ_transcript/1144	.	.	a_HQ_transcript/1144.p1	50-5311[+]	ZFP37_MOUSE^ZFP37_MOUSE^Q:1359-1636,H:283-557^33.099%ID^E:1.65e-35^RecName: Full=Zinc finger protein 37;^Eukaryota; Metazoa; Chordata; Craniata; Vertebrata; Euteleostomi; Mammalia; Eutheria; Euarchontoglires; Glires; Rodentia; Myomorpha; Muroidea; Muridae; Murinae; Mus; Mus`ZFP37_MOUSE^ZFP37_MOUSE^Q:1419-1640,H:257-449^29.646%ID^E:1.66e-21^RecName: Full=Zinc finger protein 37;^Eukaryota; Metazoa;…	zf-H2C2_2:976:992:1e-12;zf-H2C2_2:1073:1082:1e-12;zf-H2C2_2:1158:1170:1e-12;zf-H2C2_2:1216:1234:1e-12;zf-H2C2_2:1285:1296:1e-12;zf-H2C2_2:1321:1331:1e-12;zf-H2C2_2:1339:1365:1e-12;zf-H2C2_2:1376:1399:1e-12;zf-H2C2_2:1405:1426:1e-12;zf-H2C2_2:1431:1456:1e-12;zf-H2C2_2:1461:1485:1e-12;zf-H2C2_2:1491:1514:1e-12;zf-H2C2_2:1519:1542:1e-12;zf-H2C2_2:1546:1569:1e-12;zf-H2C2_2:1577:1596:1e-12;zf-H2C2_2:1…	.	.	.	KEGG:mmu:22696	.	GO:0005634^cellular_component^nucleus`GO:0001227^molecular_function^DNA-binding transcription repressor activity, RNA polymerase II-specific`GO:0000977^molecular_function^RNA polymerase II transcription regulatory region sequence-specific DNA binding`GO:0008270^molecular_function^zinc ion binding`GO:0007281^biological_process^germ cell development`GO:0000122^biological_process^negative regulation…	.	.	.
a_HQ_transcript/1146	.	.	a_HQ_transcript/1146.p1	118-1518[+]	DDX17_MOUSE^DDX17_MOUSE^Q:52-425,H:30-405^71.277%ID^E:0^RecName: Full=Probable ATP-dependent RNA helicase DDX17;^Eukaryota; Metazoa; Chordata; Craniata; Vertebrata; Euteleostomi; Mammalia; Eutheria; Euarchontoglires; Glires; Rodentia; Myomorpha; Muroidea; Muridae; Murinae; Mus; Mus	DEAD:136:306:1.3e-44;DEAD:356:407:1.3e-44;Helicase_C:379:423:1.1e-08;	.	.	.	KEGG:mmu:67040	.	GO:0005737^cellular_component^cytoplasm`GO:0005829^cellular_component^cytosol`GO:0016607^cellular_component^nuclear speck`GO:0005730^cellular_component^nucleolus`GO:0005634^cellular_component^nucleus`GO:1990904^cellular_component^ribonucleoprotein complex`GO:0005524^molecular_function^ATP binding`GO:0016887^molecular_function^ATP hydrolysis activity`GO:0031490^molecular_function^chromatin DNA bin…	.	.	.
a_HQ_transcript/1155	.	.	a_HQ_transcript/1155.p1	80-559[+]	Y1215_STAHJ^Y1215_STAHJ^Q:9-154,H:5-142^25.333%ID^E:5.45e-08^RecName: Full=Putative universal stress protein SH1215;^Bacteria; Bacillota; Bacilli; Bacillales; Staphylococcaceae; Staphylococcus	Usp:9:155:2.3e-23;	.	.	COG0589^Universal stress protein	KEGG:sha:SH1215	.	GO:0005737^cellular_component^cytoplasm	.	.	.
a_HQ_transcript/1167	.	.	a_HQ_transcript/1167.p1	1340-3133[+]	TIF1B_HUMAN^TIF1B_HUMAN^Q:16-234,H:153-356^25.991%ID^E:1.43e-10^RecName: Full=Transcription intermediary factor 1-beta {ECO:0000305};^Eukaryota; Metazoa; Chordata; Craniata; Vertebrata; Euteleostomi; Mammalia; Eutheria; Euarchontoglires; Primates; Haplorrhini; Catarrhini; Hominidae; Homo	zf-B_box:11:55:8e-07;zf-B_box:72:104:8e-07;	.	.	.	KEGG:hsa:10155	.	GO:0000791^cellular_component^euchromatin`GO:0000792^cellular_component^heterochromatin`GO:0005654^cellular_component^nucleoplasm`GO:0005634^cellular_component^nucleus`GO:0032991^cellular_component^protein-containing complex`GO:0090575^cellular_component^RNA polymerase II transcription regulator complex`GO:0003682^molecular_function^chromatin binding`GO:0070087^molecular_function^chromo shadow do…	.	.	.
a_HQ_transcript/1169	.	.	a_HQ_transcript/1169.p1	151-1179[+]	IER5L_XENLA^IER5L_XENLA^Q:2-54,H:3-55^58.491%ID^E:1.7e-09^RecName: Full=Immediate early response gene 5-like protein;^Eukaryota; Metazoa; Chordata; Craniata; Vertebrata; Euteleostomi; Amphibia; Batrachia; Anura; Pipoidea; Pipidae; Xenopodinae; Xenopus; Xenopus	IER:3:295:7.5e-30;	.	.	.	.	.	.	.	.	.
a_HQ_transcript/1172	.	.	a_HQ_transcript/1172.p1	159-1430[+]	TBATA_BOVIN^TBATA_BOVIN^Q:45-279,H:68-254^29.412%ID^E:6.89e-21^RecName: Full=Protein TBATA;^Eukaryota; Metazoa; Chordata; Craniata; Vertebrata; Euteleostomi; Mammalia; Eutheria; Laurasiatheria; Artiodactyla; Ruminantia; Pecora; Bovidae; Bovinae; Bos	.	.	.	.	KEGG:bta:515913	.	GO:0005829^cellular_component^cytosol`GO:0030154^biological_process^cell differentiation`GO:0007283^biological_process^spermatogenesis	.	.	.
a_HQ_transcript/1178	.	.	a_HQ_transcript/1178.p1	193-3207[+]	HMCN2_MOUSE^HMCN2_MOUSE^Q:68-766,H:541-1183^24.966%ID^E:1.02e-17^RecName: Full=Hemicentin-2;^Eukaryota; Metazoa; Chordata; Craniata; Vertebrata; Euteleostomi; Mammalia; Eutheria; Euarchontoglires; Glires; Rodentia; Myomorpha; Muroidea; Muridae; Murinae; Mus; Mus`HMCN2_MOUSE^HMCN2_MOUSE^Q:289-604,H:3017-3328^24.706%ID^E:1.95e-09^RecName: Full=Hemicentin-2;^Eukaryota; Metazoa; Chordata; Craniata; V…	I-set:28:105:3.1e-29;I-set:137:218:3.1e-29;I-set:293:330:3.1e-29;I-set:353:421:3.1e-29;I-set:453:518:3.1e-29;I-set:581:606:3.1e-29;I-set:700:731:3.1e-29;Ig_2:31:107:4.3e-29;Ig_2:138:223:4.3e-29;Ig_2:233:331:4.3e-29;Ig_2:353:423:4.3e-29;Ig_2:442:515:4.3e-29;Ig_2:541:606:4.3e-29;Ig_2:783:796:4.3e-29;Ig_2:880:889:4.3e-29;Ig_3:30:43:8.8e-29;Ig_3:82:102:8.8e-29;Ig_3:138:210:8.8e-29;Ig_3:253:315:8.8e-2…	sigP:1^25^0.878	ExpAA=27.16^PredHel=1^Topology=o856-878i	.	.	.	GO:0030424^cellular_component^axon`GO:0005604^cellular_component^basement membrane`GO:0005938^cellular_component^cell cortex`GO:0030054^cellular_component^cell junction`GO:0032154^cellular_component^cleavage furrow`GO:0062023^cellular_component^collagen-containing extracellular matrix`GO:0005576^cellular_component^extracellular region`GO:0043025^cellular_component^neuronal cell body`GO:0005886^ce…	.	.	.
a_HQ_transcript/1180	.	.	a_HQ_transcript/1180.p1	300-3245[+]	CAFF_RIFPA^CAFF_RIFPA^Q:153-848,H:1-696^52.057%ID^E:1.66e-81^RecName: Full=Fibril-forming collagen alpha chain;^Eukaryota; Metazoa; Spiralia; Lophotrochozoa; Annelida; Polychaeta; Sedentaria; Canalipalpata; Sabellida; Siboglinidae; Riftia`CAFF_RIFPA^CAFF_RIFPA^Q:85-841,H:32-887^39.286%ID^E:3.58e-52^RecName: Full=Fibril-forming collagen alpha chain;^Eukaryota; Metazoa; Spiralia; Lophotrochozoa; An…	Collagen:92:129:3.5e-101;Collagen:165:223:3.5e-101;Collagen:219:276:3.5e-101;Collagen:261:319:3.5e-101;Collagen:325:380:3.5e-101;Collagen:360:415:3.5e-101;Collagen:381:438:3.5e-101;Collagen:411:469:3.5e-101;Collagen:513:545:3.5e-101;Collagen:618:639:3.5e-101;Collagen:699:754:3.5e-101;Collagen:753:798:3.5e-101;Collagen:795:847:3.5e-101;	sigP:1^21^0.854	.	.	.	.	GO:0005581^cellular_component^collagen trimer`GO:0005576^cellular_component^extracellular region	.	.	.
a_HQ_transcript/1182	.	.	a_HQ_transcript/1182.p1	46-792[+]	VATD_PONAB^VATD_PONAB^Q:1-247,H:1-246^72.47%ID^E:2.02e-126^RecName: Full=V-type proton ATPase subunit D;^Eukaryota; Metazoa; Chordata; Craniata; Vertebrata; Euteleostomi; Mammalia; Eutheria; Euarchontoglires; Primates; Haplorrhini; Catarrhini; Hominidae; Pongo	ATP-synt_D:14:208:2e-70;	.	.	.	KEGG:pon:100172107	.	GO:0005813^cellular_component^centrosome`GO:0005929^cellular_component^cilium`GO:0030665^cellular_component^clathrin-coated vesicle membrane`GO:0005654^cellular_component^nucleoplasm`GO:0005886^cellular_component^plasma membrane`GO:0098793^cellular_component^presynapse`GO:1902495^cellular_component^transmembrane transporter complex`GO:0000221^cellular_component^vacuolar proton-transporting V-type…	.	.	.
a_HQ_transcript/1186	.	.	a_HQ_transcript/1186.p2	448-801[+]	TRPT1_DANRE^TRPT1_DANRE^Q:21-110,H:124-216^46.237%ID^E:1.16e-22^RecName: Full=tRNA 2'-phosphotransferase 1;^Eukaryota; Metazoa; Chordata; Craniata; Vertebrata; Euteleostomi; Actinopterygii; Neopterygii; Teleostei; Ostariophysi; Cypriniformes; Danionidae; Danioninae; Danio	PTS_2-RNA:4:96:1.6e-24;	.	.	.	KEGG:dre:503604	.	GO:0000215^molecular_function^tRNA 2'-phosphotransferase activity`GO:0006388^biological_process^tRNA splicing, via endonucleolytic cleavage and ligation	.	.	.
a_HQ_transcript/1191	.	.	a_HQ_transcript/1191.p1	80-586[+]	.	.	.	.	.	.	.	.	.	.	.
a_HQ_transcript/1196	.	.	a_HQ_transcript/1196.p1	3-5000[+]	SCUB3_HUMAN^SCUB3_HUMAN^Q:1259-1422,H:637-801^33.735%ID^E:2.12e-17^RecName: Full=Signal peptide, CUB and EGF-like domain-containing protein 3;^Eukaryota; Metazoa; Chordata; Craniata; Vertebrata; Euteleostomi; Mammalia; Eutheria; Euarchontoglires; Primates; Haplorrhini; Catarrhini; Hominidae; Homo`SCUB3_HUMAN^SCUB3_HUMAN^Q:529-708,H:625-804^32.065%ID^E:5.97e-13^RecName: Full=Signal peptide, CUB an…	GCC2_GCC3:538:548:2.2e-126;GCC2_GCC3:546:596:2.2e-126;GCC2_GCC3:603:650:2.2e-126;GCC2_GCC3:662:703:2.2e-126;GCC2_GCC3:711:762:2.2e-126;GCC2_GCC3:775:817:2.2e-126;GCC2_GCC3:830:872:2.2e-126;GCC2_GCC3:880:927:2.2e-126;GCC2_GCC3:935:982:2.2e-126;GCC2_GCC3:992:1037:2.2e-126;GCC2_GCC3:1045:1091:2.2e-126;GCC2_GCC3:1104:1143:2.2e-126;GCC2_GCC3:1157:1200:2.2e-126;GCC2_GCC3:1210:1256:2.2e-126;GCC2_GCC3:12…	.	ExpAA=22.89^PredHel=1^Topology=o1574-1596i	.	KEGG:hsa:222663	.	GO:0009986^cellular_component^cell surface`GO:0005615^cellular_component^extracellular space`GO:0005886^cellular_component^plasma membrane`GO:0036122^molecular_function^BMP binding`GO:0070700^molecular_function^BMP receptor binding`GO:0005509^molecular_function^calcium ion binding`GO:0042802^molecular_function^identical protein binding`GO:0030513^biological_process^positive regulation of BMP sign…	.	.	.
a_HQ_transcript/1206	.	.	a_HQ_transcript/1206.p1	76-1407[+]	TEDC1_MOUSE^TEDC1_MOUSE^Q:6-366,H:17-374^25.714%ID^E:3.52e-24^RecName: Full=Tubulin epsilon and delta complex protein 1 {ECO:0000303|PubMed:29459677};^Eukaryota; Metazoa; Chordata; Craniata; Vertebrata; Euteleostomi; Mammalia; Eutheria; Euarchontoglires; Glires; Rodentia; Myomorpha; Muroidea; Muridae; Murinae; Mus; Mus	.	.	.	.	KEGG:mmu:104732	.	GO:0005814^cellular_component^centriole`GO:0005929^cellular_component^cilium`GO:0005737^cellular_component^cytoplasm`GO:0045880^biological_process^positive regulation of smoothened signaling pathway	.	.	.
a_HQ_transcript/1207	.	.	a_HQ_transcript/1207.p1	1-1281[+]	GLMP_SALSA^GLMP_SALSA^Q:53-418,H:53-406^31.165%ID^E:3.08e-59^RecName: Full=Glycosylated lysosomal membrane protein {ECO:0000250|UniProtKB:Q8WWB7};^Eukaryota; Metazoa; Chordata; Craniata; Vertebrata; Euteleostomi; Actinopterygii; Neopterygii; Teleostei; Protacanthopterygii; Salmoniformes; Salmonidae; Salmoninae; Salmo	.	sigP:1^31^0.648	ExpAA=38.84^PredHel=1^Topology=o381-403i	.	KEGG:sasa:100380552	.	GO:0005765^cellular_component^lysosomal membrane`GO:0005764^cellular_component^lysosome`GO:0016020^cellular_component^membrane`GO:0061462^biological_process^protein localization to lysosome`GO:0050821^biological_process^protein stabilization	.	.	.
a_HQ_transcript/1208	.	.	a_HQ_transcript/1208.p1	91-960[+]	TNNT_PERAM^TNNT_PERAM^Q:26-271,H:44-281^35.573%ID^E:5.22e-20^RecName: Full=Troponin T;^Eukaryota; Metazoa; Ecdysozoa; Arthropoda; Hexapoda; Insecta; Pterygota; Neoptera; Polyneoptera; Dictyoptera; Blattodea; Blattoidea; Blattidae; Blattinae; Periplaneta	.	.	.	.	.	.	GO:0005861^cellular_component^troponin complex`GO:0006937^biological_process^regulation of muscle contraction	.	.	.
a_HQ_transcript/1221	.	.	a_HQ_transcript/1221.p1	65-2170[+]	LOX5_HUMAN^LOX5_HUMAN^Q:45-701,H:4-674^32.064%ID^E:1.77e-97^RecName: Full=Polyunsaturated fatty acid 5-lipoxygenase {ECO:0000305};^Eukaryota; Metazoa; Chordata; Craniata; Vertebrata; Euteleostomi; Mammalia; Eutheria; Euarchontoglires; Primates; Haplorrhini; Catarrhini; Hominidae; Homo	Lipoxygenase:253:686:8.5e-86;PLAT:45:149:1.2e-16;	.	.	.	KEGG:hsa:240	.	GO:0005829^cellular_component^cytosol`GO:0005576^cellular_component^extracellular region`GO:0005615^cellular_component^extracellular space`GO:1904813^cellular_component^ficolin-1-rich granule lumen`GO:0005635^cellular_component^nuclear envelope`GO:0005641^cellular_component^nuclear envelope lumen`GO:0016363^cellular_component^nuclear matrix`GO:0031965^cellular_component^nuclear membrane`GO:000565…	.	.	.
a_HQ_transcript/1227	.	.	a_HQ_transcript/1227.p1	434-1621[+]	S6A13_MOUSE^S6A13_MOUSE^Q:1-386,H:85-436^54.264%ID^E:1.36e-143^RecName: Full=Sodium- and chloride-dependent GABA transporter 2 {ECO:0000303|PubMed:22896705};^Eukaryota; Metazoa; Chordata; Craniata; Vertebrata; Euteleostomi; Mammalia; Eutheria; Euarchontoglires; Glires; Rodentia; Myomorpha; Muroidea; Muridae; Murinae; Mus; Mus	SNF:1:386:2e-146;	.	ExpAA=173.19^PredHel=8^Topology=o15-37i44-66o152-174i183-205o229-251i264-286o316-338i369-391o	.	KEGG:mmu:14412	.	GO:0016323^cellular_component^basolateral plasma membrane`GO:0005886^cellular_component^plasma membrane`GO:0016597^molecular_function^amino acid binding`GO:0015171^molecular_function^amino acid transmembrane transporter activity`GO:0005283^molecular_function^amino acid:sodium symporter activity`GO:0005308^molecular_function^creatine transmembrane transporter activity`GO:0015185^molecular_function…	.	.	.
a_HQ_transcript/1232	.	.	a_HQ_transcript/1232.p1	1813-5421[+]	.	.	.	ExpAA=22.22^PredHel=1^Topology=o1180-1202i	.	.	.	.	.	.	.
a_HQ_transcript/1236	.	.	a_HQ_transcript/1236.p1	151-1176[+]	IER5L_DANRE^IER5L_DANRE^Q:3-284,H:4-267^25.676%ID^E:9.32e-10^RecName: Full=Immediate early response gene 5-like protein;^Eukaryota; Metazoa; Chordata; Craniata; Vertebrata; Euteleostomi; Actinopterygii; Neopterygii; Teleostei; Ostariophysi; Cypriniformes; Danionidae; Danioninae; Danio	IER:3:294:4.3e-30;	.	.	.	KEGG:dre:326935	.	.	.	.	.
a_HQ_transcript/1242	.	.	a_HQ_transcript/1242.p1	285-2321[+]	DDX3_XENLA^DDX3_XENLA^Q:26-626,H:70-643^65.033%ID^E:0^RecName: Full=Putative ATP-dependent RNA helicase an3;^Eukaryota; Metazoa; Chordata; Craniata; Vertebrata; Euteleostomi; Amphibia; Batrachia; Anura; Pipoidea; Pipidae; Xenopodinae; Xenopus; Xenopus	DEAD:222:409:7e-49;DEAD:485:517:7e-49;Helicase_C:171:202:5.3e-28;Helicase_C:479:555:5.3e-28;	.	.	.	KEGG:xla:397935	.	GO:0061702^cellular_component^canonical inflammasome complex`GO:0031252^cellular_component^cell leading edge`GO:0005737^cellular_component^cytoplasm`GO:0010494^cellular_component^cytoplasmic stress granule`GO:0030027^cellular_component^lamellipodium`GO:0005634^cellular_component^nucleus`GO:0005886^cellular_component^plasma membrane`GO:0005524^molecular_function^ATP binding`GO:0016887^molecular_fu…	.	.	.
a_HQ_transcript/1245	.	.	a_HQ_transcript/1245.p1	3-3470[+]	PKHL1_MOUSE^PKHL1_MOUSE^Q:13-940,H:3223-4168^33.436%ID^E:9.81e-150^RecName: Full=Fibrocystin-L;^Eukaryota; Metazoa; Chordata; Craniata; Vertebrata; Euteleostomi; Mammalia; Eutheria; Euarchontoglires; Glires; Rodentia; Myomorpha; Muroidea; Muridae; Murinae; Mus; Mus	.	.	.	.	KEGG:mmu:192190	.	GO:0016020^cellular_component^membrane`GO:0120234^cellular_component^stereocilium coat`GO:0032426^cellular_component^stereocilium tip`GO:0007605^biological_process^sensory perception of sound	.	.	.
a_HQ_transcript/1246	.	.	a_HQ_transcript/1246.p1	324-2051[+]	MAK_MOUSE^MAK_MOUSE^Q:1-572,H:1-618^48.75%ID^E:0^RecName: Full=Serine/threonine-protein kinase MAK;^Eukaryota; Metazoa; Chordata; Craniata; Vertebrata; Euteleostomi; Mammalia; Eutheria; Euarchontoglires; Glires; Rodentia; Myomorpha; Muroidea; Muridae; Murinae; Mus; Mus	Pkinase:4:284:4.3e-71;Pkinase_Tyr:6:278:8.1e-38;	.	.	.	KEGG:mmu:17152	.	GO:0005930^cellular_component^axoneme`GO:0005813^cellular_component^centrosome`GO:0005929^cellular_component^cilium`GO:0005737^cellular_component^cytoplasm`GO:0030496^cellular_component^midbody`GO:0072686^cellular_component^mitotic spindle`GO:0031514^cellular_component^motile cilium`GO:0005634^cellular_component^nucleus`GO:0032391^cellular_component^photoreceptor connecting cilium`GO:0001917^cell…	.	.	.
a_HQ_transcript/1251	.	.	a_HQ_transcript/1251.p1	3-2009[+]	AT1A_TAESO^AT1A_TAESO^Q:2-612,H:274-882^82.16%ID^E:0^RecName: Full=Sodium/potassium-transporting ATPase subunit alpha;^Eukaryota; Metazoa; Spiralia; Lophotrochozoa; Platyhelminthes; Cestoda; Eucestoda; Cyclophyllidea; Taeniidae; Taenia	Hydrolase:91:449:2.5e-30;Hydrolase_like2:146:241:5.7e-25;Cation_ATPase_C:22:36:7.5e-20;Cation_ATPase_C:519:597:7.5e-20;E1-E2_ATPase:2:86:2.3e-15;HAD:93:446:3.5e-15;Hydrolase_3:321:353:8.7e-07;Hydrolase_3:431:474:8.7e-07;	.	ExpAA=79.75^PredHel=3^Topology=o15-37i42-64o577-599i	.	.	.	GO:0005886^cellular_component^plasma membrane`GO:0005524^molecular_function^ATP binding`GO:0016887^molecular_function^ATP hydrolysis activity`GO:0046872^molecular_function^metal ion binding`GO:0005391^molecular_function^P-type sodium:potassium-exchanging transporter activity	.	.	.
a_HQ_transcript/1254	.	.	a_HQ_transcript/1254.p1	2-3652[+]	RELN_HUMAN^RELN_HUMAN^Q:1-1216,H:1852-3062^37.719%ID^E:0^RecName: Full=Reelin;^Eukaryota; Metazoa; Chordata; Craniata; Vertebrata; Euteleostomi; Mammalia; Eutheria; Euarchontoglires; Primates; Haplorrhini; Catarrhini; Hominidae; Homo`RELN_HUMAN^RELN_HUMAN^Q:2-1216,H:1121-2327^32.65%ID^E:4.92e-176^RecName: Full=Reelin;^Eukaryota; Metazoa; Chordata; Craniata; Vertebrata; Euteleostomi; Mammalia; Eut…	BNR:35:45:1.2e-12;BNR:197:206:1.2e-12;BNR:422:432:1.2e-12;BNR:571:581:1.2e-12;BNR:924:935:1.2e-12;BNR:1137:1147:1.2e-12;BNR_2:29:47:1.7e-08;BNR_2:182:230:1.7e-08;BNR_2:417:447:1.7e-08;BNR_2:565:585:1.7e-08;BNR_2:764:781:1.7e-08;BNR_2:911:944:1.7e-08;BNR_2:1130:1152:1.7e-08;	.	.	.	KEGG:hsa:5649	.	GO:0005737^cellular_component^cytoplasm`GO:0030425^cellular_component^dendrite`GO:0031012^cellular_component^extracellular matrix`GO:0005576^cellular_component^extracellular region`GO:0005615^cellular_component^extracellular space`GO:0043005^cellular_component^neuron projection`GO:0005886^cellular_component^plasma membrane`GO:0110157^cellular_component^reelin complex`GO:0070325^molecular_function…	.	.	.
a_HQ_transcript/1256	.	.	a_HQ_transcript/1256.p1	122-457[+]	CAH7_HUMAN^CAH7_HUMAN^Q:6-106,H:22-122^50.962%ID^E:2.7e-25^RecName: Full=Carbonic anhydrase 7;^Eukaryota; Metazoa; Chordata; Craniata; Vertebrata; Euteleostomi; Mammalia; Eutheria; Euarchontoglires; Primates; Haplorrhini; Catarrhini; Hominidae; Homo	Carb_anhydrase:5:106:8.6e-29;	.	.	.	KEGG:hsa:766	.	GO:0005737^cellular_component^cytoplasm`GO:0005829^cellular_component^cytosol`GO:0004089^molecular_function^carbonate dehydratase activity`GO:0008270^molecular_function^zinc ion binding`GO:0070050^biological_process^neuron cellular homeostasis`GO:0006730^biological_process^one-carbon metabolic process`GO:0032849^biological_process^positive regulation of cellular pH reduction`GO:0032230^biological…	.	.	.
a_HQ_transcript/1271	.	.	a_HQ_transcript/1271.p1	25-1731[+]	UBQL1_MOUSE^UBQL1_MOUSE^Q:2-566,H:18-577^51.607%ID^E:1.63e-179^RecName: Full=Ubiquilin-1;^Eukaryota; Metazoa; Chordata; Craniata; Vertebrata; Euteleostomi; Mammalia; Eutheria; Euarchontoglires; Glires; Rodentia; Myomorpha; Muroidea; Muridae; Murinae; Mus; Mus	ubiquitin:18:82:3.4e-15;UBA:216:224:2.9e-08;UBA:530:565:2.9e-08;Rad60-SLD:12:81:4.8e-07;	.	.	.	KEGG:mmu:56085	.	GO:0016235^cellular_component^aggresome`GO:0005776^cellular_component^autophagosome`GO:0005737^cellular_component^cytoplasm`GO:0031410^cellular_component^cytoplasmic vesicle`GO:0005829^cellular_component^cytosol`GO:0005783^cellular_component^endoplasmic reticulum`GO:0005654^cellular_component^nucleoplasm`GO:0048471^cellular_component^perinuclear region of cytoplasm`GO:0005886^cellular_component^p…	.	.	.
a_HQ_transcript/1274	.	.	a_HQ_transcript/1274.p1	1800-3074[+]	.	.	.	.	.	.	.	.	.	.	.
a_HQ_transcript/1275	.	.	a_HQ_transcript/1275.p1	456-5399[+]	DYH10_HUMAN^DYH10_HUMAN^Q:1-1648,H:548-2180^65.413%ID^E:0^RecName: Full=Dynein axonemal heavy chain 10;^Eukaryota; Metazoa; Chordata; Craniata; Vertebrata; Euteleostomi; Mammalia; Eutheria; Euarchontoglires; Primates; Haplorrhini; Catarrhini; Hominidae; Homo	DHC_N2:229:246:9.9e-139;DHC_N2:720:1129:9.9e-139;AAA_6:1262:1492:1.4e-103;DHC_N1:3:224:2.2e-41;DHC_N1:227:273:2.2e-41;DHC_N1:544:605:2.2e-41;DHC_N1:639:687:2.2e-41;DHC_N1:966:1022:2.2e-41;AAA_5:1300:1420:7.1e-07;AAA_5:1578:1641:7.1e-07;	.	.	.	KEGG:hsa:196385	.	GO:0097729^cellular_component^9+2 motile cilium`GO:0005930^cellular_component^axoneme`GO:0030286^cellular_component^dynein complex`GO:0005874^cellular_component^microtubule`GO:0005524^molecular_function^ATP binding`GO:0016887^molecular_function^ATP hydrolysis activity`GO:0045505^molecular_function^dynein intermediate chain binding`GO:0051959^molecular_function^dynein light intermediate chain bind…	.	.	.
a_HQ_transcript/1281	.	.	a_HQ_transcript/1281.p1	74-1528[+]	.	zf-B_box:14:59:1e-08;zf-B_box:75:107:1e-08;	.	.	.	.	.	.	.	.	.
a_HQ_transcript/1285	.	.	a_HQ_transcript/1285.p1	43-4179[+]	DYH7_RAT^DYH7_RAT^Q:32-1378,H:2717-4057^70.824%ID^E:0^RecName: Full=Dynein axonemal heavy chain 7;^Eukaryota; Metazoa; Chordata; Craniata; Vertebrata; Euteleostomi; Mammalia; Eutheria; Euarchontoglires; Glires; Rodentia; Myomorpha; Muroidea; Muridae; Murinae; Rattus	Dynein_heavy:664:1375:4.2e-244;AAA_9:303:531:2.6e-62;MT:32:280:2.6e-39;MT:512:546:2.6e-39;	.	.	.	.	.	GO:0097729^cellular_component^9+2 motile cilium`GO:0005929^cellular_component^cilium`GO:0036156^cellular_component^inner dynein arm`GO:0005874^cellular_component^microtubule`GO:0005524^molecular_function^ATP binding`GO:0016887^molecular_function^ATP hydrolysis activity`GO:0005509^molecular_function^calcium ion binding`GO:0045505^molecular_function^dynein intermediate chain binding`GO:0051959^mole…	.	.	.
a_HQ_transcript/1287	.	.	a_HQ_transcript/1287.p1	3-3737[+]	FBN1_BOVIN^FBN1_BOVIN^Q:34-848,H:1766-2682^36.276%ID^E:2.15e-118^RecName: Full=Fibrillin-1 {ECO:0000250|UniProtKB:P35555};^Eukaryota; Metazoa; Chordata; Craniata; Vertebrata; Euteleostomi; Mammalia; Eutheria; Laurasiatheria; Artiodactyla; Ruminantia; Pecora; Bovidae; Bovinae; Bos`FBN1_BOVIN^FBN1_BOVIN^Q:5-851,H:1207-2164^34.995%ID^E:6.5e-111^RecName: Full=Fibrillin-1 {ECO:0000250|UniProtKB:P35555…	EGF_CA:6:32:7.5e-190;EGF_CA:34:71:7.5e-190;EGF_CA:73:110:7.5e-190;EGF_CA:112:149:7.5e-190;EGF_CA:151:188:7.5e-190;EGF_CA:190:227:7.5e-190;EGF_CA:229:266:7.5e-190;EGF_CA:268:305:7.5e-190;EGF_CA:307:344:7.5e-190;EGF_CA:346:383:7.5e-190;EGF_CA:385:422:7.5e-190;EGF_CA:424:461:7.5e-190;EGF_CA:464:500:7.5e-190;EGF_CA:502:539:7.5e-190;EGF_CA:541:578:7.5e-190;EGF_CA:580:617:7.5e-190;EGF_CA:619:656:7.5e-1…	.	.	.	KEGG:bta:281154	.	GO:0031012^cellular_component^extracellular matrix`GO:0005576^cellular_component^extracellular region`GO:0001527^cellular_component^microfibril`GO:0005509^molecular_function^calcium ion binding`GO:0005201^molecular_function^extracellular matrix structural constituent`GO:0008201^molecular_function^heparin binding`GO:0005179^molecular_function^hormone activity`GO:0009653^biological_process^anatomic…	.	.	.
a_HQ_transcript/1290	.	.	a_HQ_transcript/1290.p1	87-437[+]	.	.	sigP:1^23^0.717	ExpAA=30.20^PredHel=1^Topology=o76-98i	.	.	.	.	.	.	.
a_HQ_transcript/1291	.	.	a_HQ_transcript/1291.p1	78-2018[+]	PCKG_HAECO^PCKG_HAECO^Q:27-643,H:2-618^65.267%ID^E:0^RecName: Full=Phosphoenolpyruvate carboxykinase [GTP];^Eukaryota; Metazoa; Ecdysozoa; Nematoda; Chromadorea; Rhabditida; Rhabditina; Rhabditomorpha; Strongyloidea; Trichostrongylidae; Haemonchus	PEPCK:49:642:9.9e-263;	.	.	.	.	.	GO:0005525^molecular_function^GTP binding`GO:0046872^molecular_function^metal ion binding`GO:0004613^molecular_function^phosphoenolpyruvate carboxykinase (GTP) activity`GO:0006094^biological_process^gluconeogenesis	.	.	.
a_HQ_transcript/1311	.	.	a_HQ_transcript/1311.p1	298-4296[+]	AGRG4_MOUSE^AGRG4_MOUSE^Q:671-1265,H:2363-2941^28.033%ID^E:1.05e-57^RecName: Full=Adhesion G-protein coupled receptor G4;^Eukaryota; Metazoa; Chordata; Craniata; Vertebrata; Euteleostomi; Mammalia; Eutheria; Euarchontoglires; Glires; Rodentia; Myomorpha; Muroidea; Muridae; Murinae; Mus; Mus	7tm_2:1020:1256:5.9e-47;GPS:961:1004:4.2e-13;	.	ExpAA=168.78^PredHel=7^Topology=o1021-1043i1056-1075o1090-1112i1124-1146o1166-1188i1208-1230o1240-1262i	.	.	.	GO:0016020^cellular_component^membrane`GO:0004930^molecular_function^G protein-coupled receptor activity`GO:0007189^biological_process^adenylate cyclase-activating G protein-coupled receptor signaling pathway`GO:0007166^biological_process^cell surface receptor signaling pathway`GO:0022008^biological_process^neurogenesis	.	.	.
a_HQ_transcript/1313	.	.	a_HQ_transcript/1313.p1	25-1731[+]	UBQL1_MOUSE^UBQL1_MOUSE^Q:2-566,H:18-577^51.777%ID^E:6.14e-180^RecName: Full=Ubiquilin-1;^Eukaryota; Metazoa; Chordata; Craniata; Vertebrata; Euteleostomi; Mammalia; Eutheria; Euarchontoglires; Glires; Rodentia; Myomorpha; Muroidea; Muridae; Murinae; Mus; Mus	ubiquitin:18:82:3.3e-15;UBA:216:224:2.9e-08;UBA:530:565:2.9e-08;Rad60-SLD:12:81:4.8e-07;	.	.	.	KEGG:mmu:56085	.	GO:0016235^cellular_component^aggresome`GO:0005776^cellular_component^autophagosome`GO:0005737^cellular_component^cytoplasm`GO:0031410^cellular_component^cytoplasmic vesicle`GO:0005829^cellular_component^cytosol`GO:0005783^cellular_component^endoplasmic reticulum`GO:0005654^cellular_component^nucleoplasm`GO:0048471^cellular_component^perinuclear region of cytoplasm`GO:0005886^cellular_component^p…	.	.	.
a_HQ_transcript/1326	.	.	a_HQ_transcript/1326.p1	52-1992[+]	PCKG_HAECO^PCKG_HAECO^Q:27-643,H:2-618^65.267%ID^E:0^RecName: Full=Phosphoenolpyruvate carboxykinase [GTP];^Eukaryota; Metazoa; Ecdysozoa; Nematoda; Chromadorea; Rhabditida; Rhabditina; Rhabditomorpha; Strongyloidea; Trichostrongylidae; Haemonchus	PEPCK:49:642:9.9e-263;	.	.	.	.	.	GO:0005525^molecular_function^GTP binding`GO:0046872^molecular_function^metal ion binding`GO:0004613^molecular_function^phosphoenolpyruvate carboxykinase (GTP) activity`GO:0006094^biological_process^gluconeogenesis	.	.	.
a_HQ_transcript/1338	.	.	a_HQ_transcript/1338.p1	91-963[+]	CF298_DANRE^CF298_DANRE^Q:1-290,H:1-290^62.069%ID^E:2.98e-141^RecName: Full=Cilia- and flagella-associated protein 298 {ECO:0000305};^Eukaryota; Metazoa; Chordata; Craniata; Vertebrata; Euteleostomi; Actinopterygii; Neopterygii; Teleostei; Ostariophysi; Cypriniformes; Danionidae; Danioninae; Danio	DUF2870:105:128:1.3e-39;DUF2870:189:285:1.3e-39;	.	.	.	KEGG:dre:792532	.	GO:0005929^cellular_component^cilium`GO:0005737^cellular_component^cytoplasm`GO:0005856^cellular_component^cytoskeleton`GO:0005576^cellular_component^extracellular region`GO:0090660^biological_process^cerebrospinal fluid circulation`GO:0060271^biological_process^cilium assembly`GO:0007368^biological_process^determination of left/right symmetry`GO:0044458^biological_process^motile cilium assembly`…	.	.	.
a_HQ_transcript/1340	.	.	a_HQ_transcript/1340.p1	120-2294[+]	PLOD1_CHICK^PLOD1_CHICK^Q:21-724,H:25-730^50.989%ID^E:0^RecName: Full=Procollagen-lysine,2-oxoglutarate 5-dioxygenase 1;^Eukaryota; Metazoa; Chordata; Craniata; Vertebrata; Euteleostomi; Archelosauria; Archosauria; Dinosauria; Saurischia; Theropoda; Coelurosauria; Aves; Neognathae; Galloanserae; Galliformes; Phasianidae; Phasianinae; Gallus	2OG-FeII_Oxy:639:724:1.9e-07;Anp1:294:333:6.4e-06;Anp1:327:410:6.4e-06;	sigP:1^22^0.847	.	.	KEGG:gga:419485	.	GO:0005783^cellular_component^endoplasmic reticulum`GO:0030867^cellular_component^rough endoplasmic reticulum membrane`GO:0005506^molecular_function^iron ion binding`GO:0031418^molecular_function^L-ascorbic acid binding`GO:0008475^molecular_function^procollagen-lysine 5-dioxygenase activity`GO:0017185^biological_process^peptidyl-lysine hydroxylation	.	.	.
a_HQ_transcript/1344	.	.	a_HQ_transcript/1344.p1	336-3896[+]	AGRG4_MOUSE^AGRG4_MOUSE^Q:653-1179,H:2363-2875^27.273%ID^E:5.3e-43^RecName: Full=Adhesion G-protein coupled receptor G4;^Eukaryota; Metazoa; Chordata; Craniata; Vertebrata; Euteleostomi; Mammalia; Eutheria; Euarchontoglires; Glires; Rodentia; Myomorpha; Muroidea; Muridae; Murinae; Mus; Mus	7tm_2:1002:1179:2.2e-36;GPS:943:986:5.5e-13;	.	ExpAA=128.33^PredHel=6^Topology=i29-48o1003-1025i1038-1057o1072-1094i1106-1128o1148-1170i	.	.	.	GO:0016020^cellular_component^membrane`GO:0004930^molecular_function^G protein-coupled receptor activity`GO:0007189^biological_process^adenylate cyclase-activating G protein-coupled receptor signaling pathway`GO:0007166^biological_process^cell surface receptor signaling pathway`GO:0022008^biological_process^neurogenesis	.	.	.
a_HQ_transcript/1349	.	.	a_HQ_transcript/1349.p1	3-3299[+]	DYH8_HUMAN^DYH8_HUMAN^Q:1-1098,H:3392-4490^71.338%ID^E:0^RecName: Full=Dynein axonemal heavy chain 8 {ECO:0000305};^Eukaryota; Metazoa; Chordata; Craniata; Vertebrata; Euteleostomi; Mammalia; Eutheria; Euarchontoglires; Primates; Haplorrhini; Catarrhini; Hominidae; Homo	Dynein_heavy:226:315:3.5e-219;Dynein_heavy:404:1096:3.5e-219;AAA_9:39:269:1.7e-59;	.	.	.	KEGG:hsa:1769	.	GO:0005858^cellular_component^axonemal dynein complex`GO:0005930^cellular_component^axoneme`GO:0005874^cellular_component^microtubule`GO:0036157^cellular_component^outer dynein arm`GO:0036126^cellular_component^sperm flagellum`GO:0005524^molecular_function^ATP binding`GO:0016887^molecular_function^ATP hydrolysis activity`GO:0045505^molecular_function^dynein intermediate chain binding`GO:0051959^m…	.	.	.
a_HQ_transcript/1350	.	.	a_HQ_transcript/1350.p1	199-3633[+]	.	.	sigP:1^18^0.674	.	.	.	.	.	.	.	.
a_HQ_transcript/1355	.	.	a_HQ_transcript/1355.p1	74-667[+]	GDIR1_RAT^GDIR1_RAT^Q:4-197,H:8-204^46.701%ID^E:3.13e-52^RecName: Full=Rho GDP-dissociation inhibitor 1 {ECO:0000250|UniProtKB:P19803};^Eukaryota; Metazoa; Chordata; Craniata; Vertebrata; Euteleostomi; Mammalia; Eutheria; Euarchontoglires; Glires; Rodentia; Myomorpha; Muroidea; Muridae; Murinae; Rattus	Rho_GDI:10:194:1.3e-63;	.	.	.	KEGG:rno:360678	.	GO:0005829^cellular_component^cytosol`GO:0005615^cellular_component^extracellular space`GO:0001772^cellular_component^immunological synapse`GO:0016020^cellular_component^membrane`GO:0005634^cellular_component^nucleus`GO:0098685^cellular_component^Schaffer collateral - CA1 synapse`GO:0045202^cellular_component^synapse`GO:0005504^molecular_function^fatty acid binding`GO:0005096^molecular_function^G…	.	.	.
a_HQ_transcript/1361	.	.	a_HQ_transcript/1361.p1	40-2772[+]	ITIH3_MOUSE^ITIH3_MOUSE^Q:26-896,H:45-878^32.887%ID^E:3.81e-137^RecName: Full=Inter-alpha-trypsin inhibitor heavy chain H3;^Eukaryota; Metazoa; Chordata; Craniata; Vertebrata; Euteleostomi; Mammalia; Eutheria; Euarchontoglires; Glires; Rodentia; Myomorpha; Muroidea; Muridae; Murinae; Mus; Mus	VIT:25:138:2.2e-35;VWA_3:269:430:1.8e-18;VWA:269:448:6e-18;VWA_2:269:433:4.9e-17;ITI_HC_C:691:828:1.5e-10;	sigP:1^17^0.699	.	.	KEGG:mmu:16426	.	GO:0062023^cellular_component^collagen-containing extracellular matrix`GO:0005576^cellular_component^extracellular region`GO:0004867^molecular_function^serine-type endopeptidase inhibitor activity`GO:0030212^biological_process^hyaluronan metabolic process	.	.	.
a_HQ_transcript/1366	.	.	a_HQ_transcript/1366.p1	795-2600[+]	TIF1B_MOUSE^TIF1B_MOUSE^Q:16-307,H:154-449^22.5%ID^E:1.15e-10^RecName: Full=Transcription intermediary factor 1-beta {ECO:0000305};^Eukaryota; Metazoa; Chordata; Craniata; Vertebrata; Euteleostomi; Mammalia; Eutheria; Euarchontoglires; Glires; Rodentia; Myomorpha; Muroidea; Muridae; Murinae; Mus; Mus	zf-B_box:11:54:2.7e-08;zf-B_box:71:103:2.7e-08;	.	.	.	KEGG:mmu:21849	.	GO:0000785^cellular_component^chromatin`GO:0000791^cellular_component^euchromatin`GO:0000792^cellular_component^heterochromatin`GO:0005654^cellular_component^nucleoplasm`GO:0005634^cellular_component^nucleus`GO:0032991^cellular_component^protein-containing complex`GO:0090575^cellular_component^RNA polymerase II transcription regulator complex`GO:0003682^molecular_function^chromatin binding`GO:007…	.	.	.
a_HQ_transcript/1374	.	.	a_HQ_transcript/1374.p1	153-713[+]	ARMET_DROYA^ARMET_DROYA^Q:18-175,H:14-169^56.962%ID^E:1.3e-57^RecName: Full=Mesencephalic astrocyte-derived neurotrophic factor homolog;^Eukaryota; Metazoa; Ecdysozoa; Arthropoda; Hexapoda; Insecta; Pterygota; Neoptera; Endopterygota; Diptera; Brachycera; Muscomorpha; Ephydroidea; Drosophilidae; Drosophila; Sophophora	Armet:31:181:6.5e-56;	sigP:1^23^0.538	.	.	KEGG:dya:Dyak_GE24392	.	GO:0005783^cellular_component^endoplasmic reticulum`GO:0005576^cellular_component^extracellular region`GO:0045202^cellular_component^synapse`GO:0042417^biological_process^dopamine metabolic process`GO:0070050^biological_process^neuron cellular homeostasis`GO:0031175^biological_process^neuron projection development`GO:0001963^biological_process^synaptic transmission, dopaminergic	.	.	.
a_HQ_transcript/1382	.	.	a_HQ_transcript/1382.p1	152-1672[+]	ENPP5_RAT^ENPP5_RAT^Q:23-443,H:7-415^40.618%ID^E:1.93e-103^RecName: Full=Ectonucleotide pyrophosphatase/phosphodiesterase family member 5;^Eukaryota; Metazoa; Chordata; Craniata; Vertebrata; Euteleostomi; Mammalia; Eutheria; Euarchontoglires; Glires; Rodentia; Myomorpha; Muroidea; Muridae; Murinae; Rattus	Phosphodiest:49:370:1.6e-71;Sulfatase:54:116:3.7e-07;Sulfatase:224:266:3.7e-07;	.	ExpAA=42.25^PredHel=2^Topology=i17-39o440-462i	.	KEGG:rno:316249	.	GO:0005886^cellular_component^plasma membrane`GO:0000210^molecular_function^NAD+ diphosphatase activity`GO:0008270^molecular_function^zinc ion binding`GO:0007154^biological_process^cell communication	.	.	.
a_HQ_transcript/1385	.	.	a_HQ_transcript/1385.p1	1-2073[+]	LOX5_HUMAN^LOX5_HUMAN^Q:34-690,H:4-674^32.064%ID^E:2.31e-97^RecName: Full=Polyunsaturated fatty acid 5-lipoxygenase {ECO:0000305};^Eukaryota; Metazoa; Chordata; Craniata; Vertebrata; Euteleostomi; Mammalia; Eutheria; Euarchontoglires; Primates; Haplorrhini; Catarrhini; Hominidae; Homo	Lipoxygenase:242:675:8.1e-86;PLAT:34:138:1.2e-16;	.	.	.	KEGG:hsa:240	.	GO:0005829^cellular_component^cytosol`GO:0005576^cellular_component^extracellular region`GO:0005615^cellular_component^extracellular space`GO:1904813^cellular_component^ficolin-1-rich granule lumen`GO:0005635^cellular_component^nuclear envelope`GO:0005641^cellular_component^nuclear envelope lumen`GO:0016363^cellular_component^nuclear matrix`GO:0031965^cellular_component^nuclear membrane`GO:000565…	.	.	.
a_HQ_transcript/1387	.	.	a_HQ_transcript/1387.p1	3-3230[+]	TCRG1_HUMAN^TCRG1_HUMAN^Q:344-1074,H:351-1098^51.232%ID^E:0^RecName: Full=Transcription elongation regulator 1;^Eukaryota; Metazoa; Chordata; Craniata; Vertebrata; Euteleostomi; Mammalia; Eutheria; Euarchontoglires; Primates; Haplorrhini; Catarrhini; Hominidae; Homo`TCRG1_HUMAN^TCRG1_HUMAN^Q:233-278,H:131-176^58.696%ID^E:3.79e-09^RecName: Full=Transcription elongation regulator 1;^Eukaryota; Meta…	FF:638:684:2.5e-67;FF:702:751:2.5e-67;FF:770:819:2.5e-67;FF:874:925:2.5e-67;FF:932:983:2.5e-67;FF:990:1049:2.5e-67;WW:239:264:2e-24;WW:417:443:2e-24;WW:531:557:2e-24;	.	.	.	KEGG:hsa:10915	.	GO:0016607^cellular_component^nuclear speck`GO:0005654^cellular_component^nucleoplasm`GO:0005634^cellular_component^nucleus`GO:0042802^molecular_function^identical protein binding`GO:0003723^molecular_function^RNA binding`GO:0070063^molecular_function^RNA polymerase binding`GO:0061629^molecular_function^RNA polymerase II-specific DNA-binding transcription factor binding`GO:0003713^molecular_funct…	.	.	.
a_HQ_transcript/1391	.	.	a_HQ_transcript/1391.p1	41-964[+]	PP4C_PONAB^PP4C_PONAB^Q:1-307,H:1-307^95.114%ID^E:0^RecName: Full=Serine/threonine-protein phosphatase 4 catalytic subunit;^Eukaryota; Metazoa; Chordata; Craniata; Vertebrata; Euteleostomi; Mammalia; Eutheria; Euarchontoglires; Primates; Haplorrhini; Catarrhini; Hominidae; Pongo	Metallophos:48:240:5.2e-47;	.	.	.	KEGG:pon:100173513	.	GO:0005813^cellular_component^centrosome`GO:0000785^cellular_component^chromatin`GO:0005829^cellular_component^cytosol`GO:0005654^cellular_component^nucleoplasm`GO:0005886^cellular_component^plasma membrane`GO:0030289^cellular_component^protein phosphatase 4 complex`GO:0046872^molecular_function^metal ion binding`GO:0017018^molecular_function^myosin phosphatase activity`GO:0004722^molecular_funct…	.	.	.
a_HQ_transcript/1395	.	.	a_HQ_transcript/1395.p1	65-2959[+]	CTRL_HUMAN^CTRL_HUMAN^Q:683-953,H:19-263^33.212%ID^E:4.84e-31^RecName: Full=Chymotrypsin-like protease CTRL-1;^Eukaryota; Metazoa; Chordata; Craniata; Vertebrata; Euteleostomi; Mammalia; Eutheria; Euarchontoglires; Primates; Haplorrhini; Catarrhini; Hominidae; Homo	Trypsin:696:947:6.2e-46;CUB:61:153:1.3e-43;CUB:180:265:1.3e-43;CUB:309:410:1.3e-43;CUB:542:601:1.3e-43;CUB:718:749:1.3e-43;I-set:488:575:8e-12;I-set:592:672:8e-12;Ig_2:493:564:1.3e-11;Ig_2:598:666:1.3e-11;Ig_2:739:753:1.3e-11;ig:503:560:3.5e-09;ig:599:657:3.5e-09;Ig_3:503:562:2.6e-06;Ig_3:594:657:2.6e-06;	sigP:1^21^0.797	.	.	KEGG:hsa:1506	.	GO:0005615^cellular_component^extracellular space`GO:0004252^molecular_function^serine-type endopeptidase activity`GO:0008236^molecular_function^serine-type peptidase activity`GO:0030163^biological_process^protein catabolic process`GO:0006508^biological_process^proteolysis	.	.	.
a_HQ_transcript/1399	.	.	a_HQ_transcript/1399.p1	3-2837[+]	LTBP4_MOUSE^LTBP4_MOUSE^Q:12-531,H:603-1160^42.424%ID^E:7.39e-85^RecName: Full=Latent-transforming growth factor beta-binding protein 4;^Eukaryota; Metazoa; Chordata; Craniata; Vertebrata; Euteleostomi; Mammalia; Eutheria; Euarchontoglires; Glires; Rodentia; Myomorpha; Muroidea; Muridae; Murinae; Mus; Mus`LTBP4_MOUSE^LTBP4_MOUSE^Q:52-535,H:604-1122^42.72%ID^E:8.5e-82^RecName: Full=Latent-transfor…	EGF_CA:1:35:4.9e-126;EGF_CA:37:74:4.9e-126;EGF_CA:76:113:4.9e-126;EGF_CA:115:152:4.9e-126;EGF_CA:154:191:4.9e-126;EGF_CA:193:230:4.9e-126;EGF_CA:232:269:4.9e-126;EGF_CA:271:308:4.9e-126;EGF_CA:310:347:4.9e-126;EGF_CA:349:386:4.9e-126;EGF_CA:388:425:4.9e-126;EGF_CA:427:464:4.9e-126;EGF_CA:466:503:4.9e-126;EGF_CA:505:542:4.9e-126;cEGF:19:40:3.7e-83;cEGF:58:79:3.7e-83;cEGF:97:118:3.7e-83;cEGF:136:15…	.	.	.	KEGG:mmu:108075	.	GO:0062023^cellular_component^collagen-containing extracellular matrix`GO:0031012^cellular_component^extracellular matrix`GO:0005576^cellular_component^extracellular region`GO:0001527^cellular_component^microfibril`GO:0005509^molecular_function^calcium ion binding`GO:0050431^molecular_function^transforming growth factor beta binding`GO:0048251^biological_process^elastic fiber assembly`GO:0046879^…	.	.	.
a_HQ_transcript/1400	.	.	a_HQ_transcript/1400.p1	131-691[+]	ARMET_DROYA^ARMET_DROYA^Q:18-175,H:14-169^56.962%ID^E:1.3e-57^RecName: Full=Mesencephalic astrocyte-derived neurotrophic factor homolog;^Eukaryota; Metazoa; Ecdysozoa; Arthropoda; Hexapoda; Insecta; Pterygota; Neoptera; Endopterygota; Diptera; Brachycera; Muscomorpha; Ephydroidea; Drosophilidae; Drosophila; Sophophora	Armet:31:181:6.5e-56;	sigP:1^23^0.538	.	.	KEGG:dya:Dyak_GE24392	.	GO:0005783^cellular_component^endoplasmic reticulum`GO:0005576^cellular_component^extracellular region`GO:0045202^cellular_component^synapse`GO:0042417^biological_process^dopamine metabolic process`GO:0070050^biological_process^neuron cellular homeostasis`GO:0031175^biological_process^neuron projection development`GO:0001963^biological_process^synaptic transmission, dopaminergic	.	.	.
a_HQ_transcript/1409	.	.	a_HQ_transcript/1409.p1	54-4124[+]	TANC2_HUMAN^TANC2_HUMAN^Q:243-1331,H:265-1374^49.73%ID^E:0^RecName: Full=Protein TANC2;^Eukaryota; Metazoa; Chordata; Craniata; Vertebrata; Euteleostomi; Mammalia; Eutheria; Euarchontoglires; Primates; Haplorrhini; Catarrhini; Hominidae; Homo	Ank_2:824:900:6.8e-49;Ank_2:922:1018:6.8e-49;Ank_2:1028:1117:6.8e-49;Ank_2:1095:1182:6.8e-49;Ank_2:1127:1203:6.8e-49;Ank:824:842:8.4e-43;Ank:851:876:8.4e-43;Ank:880:903:8.4e-43;Ank:958:973:8.4e-43;Ank:991:1018:8.4e-43;Ank:1025:1055:8.4e-43;Ank:1056:1088:8.4e-43;Ank:1090:1120:8.4e-43;Ank:1122:1152:8.4e-43;Ank:1155:1186:8.4e-43;Ank:1187:1202:8.4e-43;Ank_4:822:867:1.2e-35;Ank_4:850:899:1.2e-35;Ank_4…	.	.	.	KEGG:hsa:26115	.	GO:0030424^cellular_component^axon`GO:0043197^cellular_component^dendritic spine`GO:0099519^biological_process^dense core granule cytoskeletal transport`GO:0060998^biological_process^regulation of dendritic spine development`GO:0061001^biological_process^regulation of dendritic spine morphogenesis	.	.	.
a_HQ_transcript/1410	.	.	a_HQ_transcript/1410.p1	74-1873[+]	.	zf-B_box:14:59:7.1e-06;zf-B_box:75:107:7.1e-06;zf-B_box:410:417:7.1e-06;	.	.	.	.	.	.	.	.	.
a_HQ_transcript/1411	.	.	a_HQ_transcript/1411.p1	132-695[+]	ARMET_DROYA^ARMET_DROYA^Q:18-176,H:14-169^57.862%ID^E:3.56e-57^RecName: Full=Mesencephalic astrocyte-derived neurotrophic factor homolog;^Eukaryota; Metazoa; Ecdysozoa; Arthropoda; Hexapoda; Insecta; Pterygota; Neoptera; Endopterygota; Diptera; Brachycera; Muscomorpha; Ephydroidea; Drosophilidae; Drosophila; Sophophora	Armet:31:182:4.1e-56;	sigP:1^23^0.537	.	.	KEGG:dya:Dyak_GE24392	.	GO:0005783^cellular_component^endoplasmic reticulum`GO:0005576^cellular_component^extracellular region`GO:0045202^cellular_component^synapse`GO:0042417^biological_process^dopamine metabolic process`GO:0070050^biological_process^neuron cellular homeostasis`GO:0031175^biological_process^neuron projection development`GO:0001963^biological_process^synaptic transmission, dopaminergic	.	.	.
a_HQ_transcript/1412	.	.	a_HQ_transcript/1412.p1	1-1281[+]	GLMPB_XENLA^GLMPB_XENLA^Q:33-418,H:29-404^31.888%ID^E:1.49e-59^RecName: Full=Glycosylated lysosomal membrane protein B {ECO:0000250|UniProtKB:Q8WWB7};^Eukaryota; Metazoa; Chordata; Craniata; Vertebrata; Euteleostomi; Amphibia; Batrachia; Anura; Pipoidea; Pipidae; Xenopodinae; Xenopus; Xenopus	.	.	ExpAA=24.35^PredHel=1^Topology=o381-403i	.	.	.	GO:0005765^cellular_component^lysosomal membrane`GO:0005764^cellular_component^lysosome`GO:0016020^cellular_component^membrane`GO:0061462^biological_process^protein localization to lysosome`GO:0050821^biological_process^protein stabilization	.	.	.
a_HQ_transcript/1436	.	.	a_HQ_transcript/1436.p1	3-2210[+]	DDX3_XENLA^DDX3_XENLA^Q:30-653,H:7-618^62.636%ID^E:0^RecName: Full=Putative ATP-dependent RNA helicase an3;^Eukaryota; Metazoa; Chordata; Craniata; Vertebrata; Euteleostomi; Amphibia; Batrachia; Anura; Pipoidea; Pipidae; Xenopodinae; Xenopus; Xenopus	DEAD:279:466:8.4e-49;DEAD:542:574:8.4e-49;Helicase_C:228:259:5.9e-28;Helicase_C:536:612:5.9e-28;	.	.	.	KEGG:xla:397935	.	GO:0061702^cellular_component^canonical inflammasome complex`GO:0031252^cellular_component^cell leading edge`GO:0005737^cellular_component^cytoplasm`GO:0010494^cellular_component^cytoplasmic stress granule`GO:0030027^cellular_component^lamellipodium`GO:0005634^cellular_component^nucleus`GO:0005886^cellular_component^plasma membrane`GO:0005524^molecular_function^ATP binding`GO:0016887^molecular_fu…	.	.	.
a_HQ_transcript/1438	.	.	a_HQ_transcript/1438.p1	108-2477[+]	ENPL_MOUSE^ENPL_MOUSE^Q:5-773,H:1-783^66.92%ID^E:0^RecName: Full=Endoplasmin;^Eukaryota; Metazoa; Chordata; Craniata; Vertebrata; Euteleostomi; Mammalia; Eutheria; Euarchontoglires; Glires; Rodentia; Myomorpha; Muroidea; Muridae; Murinae; Mus; Mus	HSP90:56:79:3.8e-216;HSP90:253:777:3.8e-216;HATPase_c_3:92:229:1.9e-12;HATPase_c_3:280:309:1.9e-12;HATPase_c:97:248:7.7e-09;	sigP:1^21^0.893	.	.	KEGG:mmu:22027	.	GO:0005829^cellular_component^cytosol`GO:0005783^cellular_component^endoplasmic reticulum`GO:0034663^cellular_component^endoplasmic reticulum chaperone complex`GO:0005788^cellular_component^endoplasmic reticulum lumen`GO:0005789^cellular_component^endoplasmic reticulum membrane`GO:0005576^cellular_component^extracellular region`GO:0042470^cellular_component^melanosome`GO:0030496^cellular_componen…	.	.	.
a_HQ_transcript/1450	.	.	a_HQ_transcript/1450.p1	126-689[+]	ARMET_DROYA^ARMET_DROYA^Q:18-176,H:14-169^57.862%ID^E:3.56e-57^RecName: Full=Mesencephalic astrocyte-derived neurotrophic factor homolog;^Eukaryota; Metazoa; Ecdysozoa; Arthropoda; Hexapoda; Insecta; Pterygota; Neoptera; Endopterygota; Diptera; Brachycera; Muscomorpha; Ephydroidea; Drosophilidae; Drosophila; Sophophora	Armet:31:182:4.1e-56;	sigP:1^23^0.537	.	.	KEGG:dya:Dyak_GE24392	.	GO:0005783^cellular_component^endoplasmic reticulum`GO:0005576^cellular_component^extracellular region`GO:0045202^cellular_component^synapse`GO:0042417^biological_process^dopamine metabolic process`GO:0070050^biological_process^neuron cellular homeostasis`GO:0031175^biological_process^neuron projection development`GO:0001963^biological_process^synaptic transmission, dopaminergic	.	.	.
a_HQ_transcript/1451	.	.	a_HQ_transcript/1451.p1	67-1830[+]	HS12A_MOUSE^HS12A_MOUSE^Q:2-586,H:48-673^34.985%ID^E:3.83e-112^RecName: Full=Heat shock 70 kDa protein 12A;^Eukaryota; Metazoa; Chordata; Craniata; Vertebrata; Euteleostomi; Mammalia; Eutheria; Euarchontoglires; Glires; Rodentia; Myomorpha; Muroidea; Muridae; Murinae; Mus; Mus	HSP70:50:437:5.1e-11;	.	.	.	KEGG:mmu:73442	.	GO:0005737^cellular_component^cytoplasm`GO:0005634^cellular_component^nucleus`GO:0005524^molecular_function^ATP binding	.	.	.
a_HQ_transcript/1452	.	.	a_HQ_transcript/1452.p1	109-846[+]	CDV3_HUMAN^CDV3_HUMAN^Q:64-245,H:82-249^30.052%ID^E:1.59e-07^RecName: Full=Protein CDV3 homolog;^Eukaryota; Metazoa; Chordata; Craniata; Vertebrata; Euteleostomi; Mammalia; Eutheria; Euarchontoglires; Primates; Haplorrhini; Catarrhini; Hominidae; Homo	.	.	.	.	KEGG:hsa:55573	.	GO:0005737^cellular_component^cytoplasm`GO:0005829^cellular_component^cytosol`GO:0005886^cellular_component^plasma membrane	.	.	.
a_HQ_transcript/1453	.	.	a_HQ_transcript/1453.p1	25-1575[+]	VATB_MANSE^VATB_MANSE^Q:23-503,H:13-493^92.723%ID^E:0^RecName: Full=V-type proton ATPase subunit B;^Eukaryota; Metazoa; Ecdysozoa; Arthropoda; Hexapoda; Insecta; Pterygota; Neoptera; Endopterygota; Lepidoptera; Glossata; Ditrysia; Bombycoidea; Sphingidae; Sphinginae; Sphingini; Manduca	ATP-synt_ab:165:393:1.2e-61;ATP-synt_ab_C:411:496:5.5e-16;ATP-synt_ab_N:43:109:8.9e-11;	.	.	.	.	.	GO:0033180^cellular_component^proton-transporting V-type ATPase, V1 domain`GO:0005524^molecular_function^ATP binding`GO:0046961^molecular_function^proton-transporting ATPase activity, rotational mechanism`GO:0046034^biological_process^ATP metabolic process	.	.	.
a_HQ_transcript/1462	.	.	a_HQ_transcript/1462.p1	106-1905[+]	HS12B_HUMAN^HS12B_HUMAN^Q:4-571,H:56-669^31.84%ID^E:2.64e-98^RecName: Full=Heat shock 70 kDa protein 12B;^Eukaryota; Metazoa; Chordata; Craniata; Vertebrata; Euteleostomi; Mammalia; Eutheria; Euarchontoglires; Primates; Haplorrhini; Catarrhini; Hominidae; Homo	HSP70:98:436:8.7e-12;	.	.	.	KEGG:hsa:116835	.	GO:0005524^molecular_function^ATP binding	.	.	.
a_HQ_transcript/1471	.	.	a_HQ_transcript/1471.p1	582-4178[+]	DCL1_NEUCR^DCL1_NEUCR^Q:956-1144,H:120-300^34.483%ID^E:2.56e-21^RecName: Full=Dicer-like protein 1;^Eukaryota; Fungi; Dikarya; Ascomycota; Pezizomycotina; Sordariomycetes; Sordariomycetidae; Sordariales; Sordariaceae; Neurospora	zf-met:56:80:3.5e-41;zf-met:150:173:3.5e-41;zf-met:187:211:3.5e-41;zf-met:230:253:3.5e-41;zf-met:518:540:3.5e-41;zf-met:556:580:3.5e-41;zf-met:594:618:3.5e-41;zf-met:641:665:3.5e-41;zf-met:902:926:3.5e-41;zf-C2H2_jaz:56:80:5.1e-30;zf-C2H2_jaz:151:174:5.1e-30;zf-C2H2_jaz:186:212:5.1e-30;zf-C2H2_jaz:231:253:5.1e-30;zf-C2H2_jaz:518:540:5.1e-30;zf-C2H2_jaz:558:581:5.1e-30;zf-C2H2_jaz:594:619:5.1e-30;…	.	.	.	KEGG:ncr:NCU08270	.	GO:0005737^cellular_component^cytoplasm`GO:0005634^cellular_component^nucleus`GO:0016442^cellular_component^RISC complex`GO:0005524^molecular_function^ATP binding`GO:0003677^molecular_function^DNA binding`GO:0004386^molecular_function^helicase activity`GO:0046872^molecular_function^metal ion binding`GO:0004525^molecular_function^ribonuclease III activity`GO:0003723^molecular_function^RNA binding`…	.	.	.
a_HQ_transcript/1475	.	.	a_HQ_transcript/1475.p1	1-1236[+]	SNX6_MOUSE^SNX6_MOUSE^Q:6-407,H:1-402^67.91%ID^E:0^RecName: Full=Sorting nexin-6;^Eukaryota; Metazoa; Chordata; Craniata; Vertebrata; Euteleostomi; Mammalia; Eutheria; Euarchontoglires; Glires; Rodentia; Myomorpha; Muroidea; Muridae; Murinae; Mus; Mus	Vps5:107:135:8.6e-19;Vps5:191:349:8.6e-19;Vps5:339:402:8.6e-19;PX:36:174:3.4e-15;BAR:104:155:1e-09;BAR:266:408:1e-09;	.	.	.	KEGG:mmu:72183	.	GO:0005737^cellular_component^cytoplasm`GO:0005829^cellular_component^cytosol`GO:0031901^cellular_component^early endosome membrane`GO:0005768^cellular_component^endosome`GO:0098978^cellular_component^glutamatergic synapse`GO:0005764^cellular_component^lysosome`GO:0005634^cellular_component^nucleus`GO:0030904^cellular_component^retromer complex`GO:0097422^cellular_component^tubular endosome`GO:00…	.	.	.
a_HQ_transcript/1477	.	.	a_HQ_transcript/1477.p1	78-2510[+]	CMTR1_XENLA^CMTR1_XENLA^Q:22-808,H:60-839^51.01%ID^E:0^RecName: Full=Cap-specific mRNA (nucleoside-2'-O-)-methyltransferase 1;^Eukaryota; Metazoa; Chordata; Craniata; Vertebrata; Euteleostomi; Amphibia; Batrachia; Anura; Pipoidea; Pipidae; Xenopodinae; Xenopus; Xenopus	FtsJ:195:408:2.9e-38;G-patch:49:90:2.3e-16;G-patch_2:50:92:2e-06;	.	.	.	KEGG:xla:443938	.	GO:0005634^cellular_component^nucleus`GO:0004483^molecular_function^mRNA (nucleoside-2'-O-)-methyltransferase activity`GO:0003676^molecular_function^nucleic acid binding`GO:0006370^biological_process^7-methylguanosine mRNA capping`GO:0097309^biological_process^cap1 mRNA methylation`GO:0080009^biological_process^mRNA methylation	.	.	.
a_HQ_transcript/1483	.	.	a_HQ_transcript/1483.p1	3-3695[+]	LTBP4_MOUSE^LTBP4_MOUSE^Q:214-733,H:603-1160^42.424%ID^E:7.13e-88^RecName: Full=Latent-transforming growth factor beta-binding protein 4;^Eukaryota; Metazoa; Chordata; Craniata; Vertebrata; Euteleostomi; Mammalia; Eutheria; Euarchontoglires; Glires; Rodentia; Myomorpha; Muroidea; Muridae; Murinae; Mus; Mus`LTBP4_MOUSE^LTBP4_MOUSE^Q:239-772,H:581-1160^41.952%ID^E:2.8e-86^RecName: Full=Latent-trans…	EGF_CA:5:42:8.9e-140;EGF_CA:44:52:8.9e-140;EGF_CA:209:237:8.9e-140;EGF_CA:239:276:8.9e-140;EGF_CA:278:315:8.9e-140;EGF_CA:317:354:8.9e-140;EGF_CA:356:393:8.9e-140;EGF_CA:395:432:8.9e-140;EGF_CA:434:471:8.9e-140;EGF_CA:473:510:8.9e-140;EGF_CA:512:549:8.9e-140;EGF_CA:551:588:8.9e-140;EGF_CA:590:627:8.9e-140;EGF_CA:629:666:8.9e-140;EGF_CA:668:705:8.9e-140;EGF_CA:707:744:8.9e-140;EGF_CA:746:783:8.9e-…	.	.	.	KEGG:mmu:108075	.	GO:0062023^cellular_component^collagen-containing extracellular matrix`GO:0031012^cellular_component^extracellular matrix`GO:0005576^cellular_component^extracellular region`GO:0001527^cellular_component^microfibril`GO:0005509^molecular_function^calcium ion binding`GO:0050431^molecular_function^transforming growth factor beta binding`GO:0048251^biological_process^elastic fiber assembly`GO:0046879^…	.	.	.
a_HQ_transcript/1498	.	.	a_HQ_transcript/1498.p1	1587-3242[+]	DYH8_HUMAN^DYH8_HUMAN^Q:1-551,H:3940-4490^71.143%ID^E:0^RecName: Full=Dynein axonemal heavy chain 8 {ECO:0000305};^Eukaryota; Metazoa; Chordata; Craniata; Vertebrata; Euteleostomi; Mammalia; Eutheria; Euarchontoglires; Primates; Haplorrhini; Catarrhini; Hominidae; Homo	Dynein_heavy:1:549:1.2e-182;	.	.	.	KEGG:hsa:1769	.	GO:0005858^cellular_component^axonemal dynein complex`GO:0005930^cellular_component^axoneme`GO:0005874^cellular_component^microtubule`GO:0036157^cellular_component^outer dynein arm`GO:0036126^cellular_component^sperm flagellum`GO:0005524^molecular_function^ATP binding`GO:0016887^molecular_function^ATP hydrolysis activity`GO:0045505^molecular_function^dynein intermediate chain binding`GO:0051959^m…	.	.	.
a_HQ_transcript/1504	.	.	a_HQ_transcript/1504.p1	1343-3436[+]	PAR10_MOUSE^PAR10_MOUSE^Q:469-689,H:27-247^25.652%ID^E:4.13e-07^RecName: Full=Protein mono-ADP-ribosyltransferase PARP10 {ECO:0000305};^Eukaryota; Metazoa; Chordata; Craniata; Vertebrata; Euteleostomi; Mammalia; Eutheria; Euarchontoglires; Glires; Rodentia; Myomorpha; Muroidea; Muridae; Murinae; Mus; Mus	RRM_6:25:43:1.3e-17;RRM_6:119:148:1.3e-17;RRM_6:213:233:1.3e-17;RRM_6:254:281:1.3e-17;RRM_6:286:320:1.3e-17;RRM_6:375:413:1.3e-17;RRM_6:538:578:1.3e-17;RRM_6:613:680:1.3e-17;NID:27:111:1.2e-15;NID:125:203:1.2e-15;NID:217:241:1.2e-15;NID:273:290:1.2e-15;NID:302:331:1.2e-15;NID:355:374:1.2e-15;NID:388:417:1.2e-15;NID:496:524:1.2e-15;NID:615:643:1.2e-15;NID:654:685:1.2e-15;DUF4283:17:43:3.4e-08;DUF4…	.	.	.	KEGG:mmu:671535	.	GO:0005737^cellular_component^cytoplasm`GO:0005829^cellular_component^cytosol`GO:0005794^cellular_component^Golgi apparatus`GO:0005730^cellular_component^nucleolus`GO:0005634^cellular_component^nucleus`GO:0140297^molecular_function^DNA-binding transcription factor binding`GO:0070530^molecular_function^K63-linked polyubiquitin modification-dependent protein binding`GO:0003950^molecular_function^NA…	.	.	.
a_HQ_transcript/1505	.	.	a_HQ_transcript/1505.p1	213-752[+]	ARL5B_MOUSE^ARL5B_MOUSE^Q:1-179,H:1-179^81.564%ID^E:2.55e-111^RecName: Full=ADP-ribosylation factor-like protein 5B;^Eukaryota; Metazoa; Chordata; Craniata; Vertebrata; Euteleostomi; Mammalia; Eutheria; Euarchontoglires; Glires; Rodentia; Myomorpha; Muroidea; Muridae; Murinae; Mus; Mus	Arf:10:175:1.4e-67;Ras:18:174:3.4e-15;Miro:18:128:3.6e-13;SRPRB:15:143:4e-13;Gtr1_RagA:18:138:3e-09;G-alpha:14:39:5.2e-09;G-alpha:48:129:5.2e-09;MMR_HSR1:18:126:6e-07;	.	.	.	KEGG:mmu:75869	.	GO:0005802^cellular_component^trans-Golgi network`GO:0005525^molecular_function^GTP binding`GO:0003924^molecular_function^GTPase activity`GO:0006886^biological_process^intracellular protein transport`GO:1903292^biological_process^protein localization to Golgi membrane`GO:0016192^biological_process^vesicle-mediated transport	.	.	.
a_HQ_transcript/1511	.	.	a_HQ_transcript/1511.p1	1114-2694[+]	PDC6I_XENLA^PDC6I_XENLA^Q:1-434,H:366-803^44.749%ID^E:3.6e-118^RecName: Full=Programmed cell death 6-interacting protein;^Eukaryota; Metazoa; Chordata; Craniata; Vertebrata; Euteleostomi; Amphibia; Batrachia; Anura; Pipoidea; Pipidae; Xenopodinae; Xenopus; Xenopus	ALIX_LYPXL_bnd:44:336:2.8e-76;	.	.	.	KEGG:xla:398095	.	GO:0005923^cellular_component^bicellular tight junction`GO:0005813^cellular_component^centrosome`GO:0005829^cellular_component^cytosol`GO:0070062^cellular_component^extracellular exosome`GO:0090543^cellular_component^Flemming body`GO:0042470^cellular_component^melanosome`GO:0000281^biological_process^mitotic cytokinesis`GO:0071985^biological_process^multivesicular body sorting pathway`GO:0015031^…	.	.	.
a_HQ_transcript/1516	.	.	a_HQ_transcript/1516.p1	88-1614[+]	AMT1_CAEEL^AMT1_CAEEL^Q:5-425,H:27-456^49.087%ID^E:1.56e-125^RecName: Full=Putative ammonium transporter 1;^Eukaryota; Metazoa; Ecdysozoa; Nematoda; Chromadorea; Rhabditida; Rhabditina; Rhabditomorpha; Rhabditoidea; Rhabditidae; Peloderinae; Caenorhabditis	Ammonium_transp:11:417:5.4e-103;	.	ExpAA=237.46^PredHel=11^Topology=o10-29i42-64o88-110i117-139o161-183i204-223o238-260i272-291o296-318i330-347o367-389i	.	KEGG:cel:CELE_C05E11.4	.	GO:0016020^cellular_component^membrane`GO:0008519^molecular_function^ammonium transmembrane transporter activity`GO:0097272^biological_process^ammonium homeostasis`GO:0072488^biological_process^ammonium transmembrane transport	.	.	.
a_HQ_transcript/1523	.	.	a_HQ_transcript/1523.p1	83-433[+]	.	.	sigP:1^23^0.717	ExpAA=30.20^PredHel=1^Topology=o76-98i	.	.	.	.	.	.	.
a_HQ_transcript/1545	.	.	a_HQ_transcript/1545.p1	45-2402[+]	PUM3_RAT^PUM3_RAT^Q:266-779,H:128-645^45.946%ID^E:9.99e-160^RecName: Full=Pumilio homolog 3 {ECO:0000305};^Eukaryota; Metazoa; Chordata; Craniata; Vertebrata; Euteleostomi; Mammalia; Eutheria; Euarchontoglires; Glires; Rodentia; Myomorpha; Muroidea; Muridae; Murinae; Rattus	CPL:570:714:1.3e-46;	.	.	.	KEGG:rno:499339	.	GO:0005694^cellular_component^chromosome`GO:0005783^cellular_component^endoplasmic reticulum`GO:0005730^cellular_component^nucleolus`GO:0005654^cellular_component^nucleoplasm`GO:0003677^molecular_function^DNA binding`GO:0003729^molecular_function^mRNA binding`GO:0010835^biological_process^regulation of protein ADP-ribosylation`GO:0006417^biological_process^regulation of translation	.	.	.
a_HQ_transcript/1549	.	.	a_HQ_transcript/1549.p1	23-1573[+]	VATB_MANSE^VATB_MANSE^Q:23-503,H:13-493^92.723%ID^E:0^RecName: Full=V-type proton ATPase subunit B;^Eukaryota; Metazoa; Ecdysozoa; Arthropoda; Hexapoda; Insecta; Pterygota; Neoptera; Endopterygota; Lepidoptera; Glossata; Ditrysia; Bombycoidea; Sphingidae; Sphinginae; Sphingini; Manduca	ATP-synt_ab:165:393:1.2e-61;ATP-synt_ab_C:411:496:5.5e-16;ATP-synt_ab_N:43:109:8.9e-11;	.	.	.	.	.	GO:0033180^cellular_component^proton-transporting V-type ATPase, V1 domain`GO:0005524^molecular_function^ATP binding`GO:0046961^molecular_function^proton-transporting ATPase activity, rotational mechanism`GO:0046034^biological_process^ATP metabolic process	.	.	.
a_HQ_transcript/1562	.	.	a_HQ_transcript/1562.p1	142-2556[+]	RBM25_HUMAN^RBM25_HUMAN^Q:394-804,H:439-843^55.396%ID^E:1.61e-107^RecName: Full=RNA-binding protein 25;^Eukaryota; Metazoa; Chordata; Craniata; Vertebrata; Euteleostomi; Mammalia; Eutheria; Euarchontoglires; Primates; Haplorrhini; Catarrhini; Hominidae; Homo	PWI:731:799:3.5e-18;RRM_1:83:151:2.4e-08;	.	.	.	KEGG:hsa:58517	.	GO:0005737^cellular_component^cytoplasm`GO:0016607^cellular_component^nuclear speck`GO:0005654^cellular_component^nucleoplasm`GO:0003729^molecular_function^mRNA binding`GO:0003723^molecular_function^RNA binding`GO:0006397^biological_process^mRNA processing`GO:0000381^biological_process^regulation of alternative mRNA splicing, via spliceosome`GO:0042981^biological_process^regulation of apoptotic p…	.	.	.
a_HQ_transcript/1565	.	.	a_HQ_transcript/1565.p1	3-1265[+]	CSMD3_MOUSE^CSMD3_MOUSE^Q:21-406,H:2777-3168^31.017%ID^E:3.72e-44^RecName: Full=CUB and sushi domain-containing protein 3;^Eukaryota; Metazoa; Chordata; Craniata; Vertebrata; Euteleostomi; Mammalia; Eutheria; Euarchontoglires; Glires; Rodentia; Myomorpha; Muroidea; Muridae; Murinae; Mus; Mus`CSMD3_MOUSE^CSMD3_MOUSE^Q:21-406,H:3013-3406^29.777%ID^E:8.47e-38^RecName: Full=CUB and sushi domain-conta…	Sushi:17:58:6.6e-45;Sushi:62:115:6.6e-45;Sushi:134:175:6.6e-45;Sushi:179:232:6.6e-45;Sushi:248:292:6.6e-45;Sushi:296:349:6.6e-45;Sushi:353:406:6.6e-45;CBM_14:28:61:2.1e-06;CBM_14:84:116:2.1e-06;CBM_14:156:178:2.1e-06;CBM_14:201:233:2.1e-06;CBM_14:262:295:2.1e-06;CBM_14:314:350:2.1e-06;CBM_14:372:407:2.1e-06;	.	.	.	KEGG:mmu:239420	.	GO:0005886^cellular_component^plasma membrane`GO:0050773^biological_process^regulation of dendrite development	.	.	.
a_HQ_transcript/1566	.	.	a_HQ_transcript/1566.p1	262-5217[+]	DYH3_HUMAN^DYH3_HUMAN^Q:7-1652,H:1305-2946^71.073%ID^E:0^RecName: Full=Dynein axonemal heavy chain 3;^Eukaryota; Metazoa; Chordata; Craniata; Vertebrata; Euteleostomi; Mammalia; Eutheria; Euarchontoglires; Primates; Haplorrhini; Catarrhini; Hominidae; Homo	AAA_6:92:318:2.5e-99;AAA_8:1107:1371:3.5e-65;AAA_7:750:1014:2.4e-53;MT:1384:1650:1.1e-31;AAA_5:130:250:1.3e-20;AAA_5:407:549:1.3e-20;AAA_5:778:913:1.3e-20;AAA_5:1136:1174:1.3e-20;AAA:130:167:2.1e-08;AAA:778:858:2.1e-08;AAA:915:930:2.1e-08;AAA:1137:1197:2.1e-08;	.	.	.	KEGG:hsa:55567	.	GO:0097729^cellular_component^9+2 motile cilium`GO:0005858^cellular_component^axonemal dynein complex`GO:0030286^cellular_component^dynein complex`GO:0005874^cellular_component^microtubule`GO:0005524^molecular_function^ATP binding`GO:0016887^molecular_function^ATP hydrolysis activity`GO:0045505^molecular_function^dynein intermediate chain binding`GO:0051959^molecular_function^dynein light interme…	.	.	.
a_HQ_transcript/1571	.	.	a_HQ_transcript/1571.p1	22-1050[+]	FAS1_DROME^FAS1_DROME^Q:142-335,H:114-319^26.577%ID^E:6.18e-06^RecName: Full=Fasciclin-1;^Eukaryota; Metazoa; Ecdysozoa; Arthropoda; Hexapoda; Insecta; Pterygota; Neoptera; Endopterygota; Diptera; Brachycera; Muscomorpha; Ephydroidea; Drosophilidae; Drosophila; Sophophora	Fasciclin:37:169:1.4e-27;Fasciclin:209:325:1.4e-27;	sigP:1^21^0.861	.	.	KEGG:dme:Dmel_CG6588	.	GO:0031012^cellular_component^extracellular matrix`GO:0005615^cellular_component^extracellular space`GO:0005886^cellular_component^plasma membrane`GO:0098552^cellular_component^side of membrane`GO:0050839^molecular_function^cell adhesion molecule binding`GO:0007411^biological_process^axon guidance`GO:0016338^biological_process^calcium-independent cell-cell adhesion via plasma membrane cell-adhesi…	.	.	.
a_HQ_transcript/1577	.	.	a_HQ_transcript/1577.p1	113-2938[+]	SCYL1_XENTR^SCYL1_XENTR^Q:1-938,H:1-826^44.667%ID^E:0^RecName: Full=N-terminal kinase-like protein;^Eukaryota; Metazoa; Chordata; Craniata; Vertebrata; Euteleostomi; Amphibia; Batrachia; Anura; Pipoidea; Pipidae; Xenopodinae; Xenopus; Silurana	HEAT:223:233:4.2e-12;HEAT:351:377:4.2e-12;HEAT:390:417:4.2e-12;HEAT:440:459:4.2e-12;HEAT:470:489:4.2e-12;HEAT:508:536:4.2e-12;Pkinase:34:226:9.6e-10;Pkinase_Tyr:36:219:1.1e-08;	.	.	.	KEGG:xtr:548903	.	GO:0005524^molecular_function^ATP binding`GO:0004672^molecular_function^protein kinase activity	.	.	.
a_HQ_transcript/1584	.	.	a_HQ_transcript/1584.p1	543-2468[+]	ENPL_MOUSE^ENPL_MOUSE^Q:1-623,H:154-783^66.981%ID^E:0^RecName: Full=Endoplasmin;^Eukaryota; Metazoa; Chordata; Craniata; Vertebrata; Euteleostomi; Mammalia; Eutheria; Euarchontoglires; Glires; Rodentia; Myomorpha; Muroidea; Muridae; Murinae; Mus; Mus	HSP90:103:630:1.5e-216;	.	.	.	KEGG:mmu:22027	.	GO:0005829^cellular_component^cytosol`GO:0005783^cellular_component^endoplasmic reticulum`GO:0034663^cellular_component^endoplasmic reticulum chaperone complex`GO:0005788^cellular_component^endoplasmic reticulum lumen`GO:0005789^cellular_component^endoplasmic reticulum membrane`GO:0005576^cellular_component^extracellular region`GO:0042470^cellular_component^melanosome`GO:0030496^cellular_componen…	.	.	.
a_HQ_transcript/1585	.	.	a_HQ_transcript/1585.p1	314-2131[+]	TIF1B_MOUSE^TIF1B_MOUSE^Q:12-315,H:153-445^22.222%ID^E:7.85e-12^RecName: Full=Transcription intermediary factor 1-beta {ECO:0000305};^Eukaryota; Metazoa; Chordata; Craniata; Vertebrata; Euteleostomi; Mammalia; Eutheria; Euarchontoglires; Glires; Rodentia; Myomorpha; Muroidea; Muridae; Murinae; Mus; Mus	zf-B_box:16:55:1.5e-07;zf-B_box:72:104:1.5e-07;	.	.	.	KEGG:mmu:21849	.	GO:0000785^cellular_component^chromatin`GO:0000791^cellular_component^euchromatin`GO:0000792^cellular_component^heterochromatin`GO:0005654^cellular_component^nucleoplasm`GO:0005634^cellular_component^nucleus`GO:0032991^cellular_component^protein-containing complex`GO:0090575^cellular_component^RNA polymerase II transcription regulator complex`GO:0003682^molecular_function^chromatin binding`GO:007…	.	.	.
a_HQ_transcript/1587	.	.	a_HQ_transcript/1587.p1	3-1754[+]	AL4A1_DANRE^AL4A1_DANRE^Q:53-583,H:26-556^60.338%ID^E:0^RecName: Full=Delta-1-pyrroline-5-carboxylate dehydrogenase, mitochondrial;^Eukaryota; Metazoa; Chordata; Craniata; Vertebrata; Euteleostomi; Actinopterygii; Neopterygii; Teleostei; Ostariophysi; Cypriniformes; Danionidae; Danioninae; Danio	Aldedh:101:567:5.2e-112;	.	.	.	KEGG:dre:394133	.	GO:0005759^cellular_component^mitochondrial matrix`GO:0003842^molecular_function^1-pyrroline-5-carboxylate dehydrogenase activity`GO:0010133^biological_process^proline catabolic process to glutamate	.	.	.
a_HQ_transcript/1591	.	.	a_HQ_transcript/1591.p1	77-856[+]	CAH2_PSEHK^CAH2_PSEHK^Q:4-259,H:5-260^52.273%ID^E:8.61e-84^RecName: Full=Carbonic anhydrase 2;^Eukaryota; Metazoa; Chordata; Craniata; Vertebrata; Euteleostomi; Actinopterygii; Neopterygii; Teleostei; Ostariophysi; Cypriniformes; Leuciscidae; Pseudaspininae; Pseudaspius	Carb_anhydrase:4:258:7.8e-84;	.	.	.	.	.	GO:0005737^cellular_component^cytoplasm`GO:0005886^cellular_component^plasma membrane`GO:0004089^molecular_function^carbonate dehydratase activity`GO:0008270^molecular_function^zinc ion binding	.	.	.
a_HQ_transcript/1599	.	.	a_HQ_transcript/1599.p1	91-963[+]	CF298_DANRE^CF298_DANRE^Q:1-290,H:1-290^62.069%ID^E:2.98e-141^RecName: Full=Cilia- and flagella-associated protein 298 {ECO:0000305};^Eukaryota; Metazoa; Chordata; Craniata; Vertebrata; Euteleostomi; Actinopterygii; Neopterygii; Teleostei; Ostariophysi; Cypriniformes; Danionidae; Danioninae; Danio	DUF2870:105:128:1.3e-39;DUF2870:189:285:1.3e-39;	.	.	.	KEGG:dre:792532	.	GO:0005929^cellular_component^cilium`GO:0005737^cellular_component^cytoplasm`GO:0005856^cellular_component^cytoskeleton`GO:0005576^cellular_component^extracellular region`GO:0090660^biological_process^cerebrospinal fluid circulation`GO:0060271^biological_process^cilium assembly`GO:0007368^biological_process^determination of left/right symmetry`GO:0044458^biological_process^motile cilium assembly`…	.	.	.
a_HQ_transcript/1600	.	.	a_HQ_transcript/1600.p1	109-1503[+]	SERIC_NEMVE^SERIC_NEMVE^Q:1-464,H:1-456^48.971%ID^E:5.4e-156^RecName: Full=Probable serine incorporator;^Eukaryota; Metazoa; Cnidaria; Anthozoa; Hexacorallia; Actiniaria; Edwardsiidae; Nematostella	Serinc:9:463:7.6e-167;	sigP:1^17^0.61	ExpAA=231.26^PredHel=11^Topology=o5-27i34-56o94-116i129-148o158-180i200-222o237-254i266-285o323-341i396-418o438-458i	.	KEGG:nve:5513123	.	GO:0005789^cellular_component^endoplasmic reticulum membrane`GO:0016020^cellular_component^membrane`GO:0008654^biological_process^phospholipid biosynthetic process	.	.	.
a_HQ_transcript/1602	.	.	a_HQ_transcript/1602.p1	224-2536[+]	DYDC1_MOUSE^DYDC1_MOUSE^Q:359-435,H:1-77^37.662%ID^E:6.57e-11^RecName: Full=DPY30 domain-containing protein 1;^Eukaryota; Metazoa; Chordata; Craniata; Vertebrata; Euteleostomi; Mammalia; Eutheria; Euarchontoglires; Glires; Rodentia; Myomorpha; Muroidea; Muridae; Murinae; Mus; Mus	Ank_5:29:76:1.3e-21;Ank_5:148:184:1.3e-21;Ank_5:177:222:1.3e-21;Ank_5:391:408:1.3e-21;Ank_5:518:539:1.3e-21;Ank_5:637:683:1.3e-21;Ank_2:26:68:2.8e-20;Ank_2:152:245:2.8e-20;Ank_2:499:513:2.8e-20;Ank_2:516:544:2.8e-20;Ank_2:638:703:2.8e-20;Ank_4:30:46:3.5e-16;Ank_4:38:79:3.5e-16;Ank_4:149:198:3.5e-16;Ank_4:182:235:3.5e-16;Ank_4:388:408:3.5e-16;Ank_4:642:683:3.5e-16;Ank:37:69:6.9e-14;Ank:151:172:6.9…	.	.	.	KEGG:mmu:69496	.	GO:0097729^cellular_component^9+2 motile cilium`GO:0005576^cellular_component^extracellular region`GO:0001534^cellular_component^radial spoke`GO:0048188^cellular_component^Set1C/COMPASS complex`GO:0036126^cellular_component^sperm flagellum`GO:0003351^biological_process^epithelial cilium movement involved in extracellular fluid movement`GO:0030317^biological_process^flagellated sperm motility`GO:0…	.	.	.
a_HQ_transcript/1603	.	.	a_HQ_transcript/1603.p1	30-1034[+]	NECP1_PONAB^NECP1_PONAB^Q:2-334,H:3-275^50.149%ID^E:1.81e-97^RecName: Full=Adaptin ear-binding coat-associated protein 1;^Eukaryota; Metazoa; Chordata; Craniata; Vertebrata; Euteleostomi; Mammalia; Eutheria; Euarchontoglires; Primates; Haplorrhini; Catarrhini; Hominidae; Pongo	DUF1681:5:163:5e-63;	.	.	.	KEGG:pon:100174665	.	GO:0030665^cellular_component^clathrin-coated vesicle membrane`GO:0005886^cellular_component^plasma membrane`GO:0006897^biological_process^endocytosis`GO:0015031^biological_process^protein transport	.	.	.
a_HQ_transcript/1606	.	.	.	.	.	.	.	.	.	.	.	.	.	.	.
a_HQ_transcript/1622	.	.	a_HQ_transcript/1622.p1	32-1255[+]	HAT1_RAT^HAT1_RAT^Q:5-403,H:16-416^48.259%ID^E:7.65e-140^RecName: Full=Histone acetyltransferase type B catalytic subunit;^Eukaryota; Metazoa; Chordata; Craniata; Vertebrata; Euteleostomi; Mammalia; Eutheria; Euarchontoglires; Glires; Rodentia; Myomorpha; Muroidea; Muridae; Murinae; Rattus	Hat1_N:16:174:3.6e-45;Hat1_N:313:341:3.6e-45;	.	.	.	KEGG:rno:296501	.	GO:0000785^cellular_component^chromatin`GO:0000781^cellular_component^chromosome, telomeric region`GO:0005739^cellular_component^mitochondrion`GO:0016363^cellular_component^nuclear matrix`GO:0032991^cellular_component^protein-containing complex`GO:0042393^molecular_function^histone binding`GO:0010485^molecular_function^histone H4 acetyltransferase activity`GO:0043997^molecular_function^histone H4…	.	.	.
a_HQ_transcript/1627	.	.	a_HQ_transcript/1627.p1	99-4013[+]	DYHC1_HUMAN^DYHC1_HUMAN^Q:1-1303,H:3169-4473^68.86%ID^E:0^RecName: Full=Cytoplasmic dynein 1 heavy chain 1;^Eukaryota; Metazoa; Chordata; Craniata; Vertebrata; Euteleostomi; Mammalia; Eutheria; Euarchontoglires; Primates; Haplorrhini; Catarrhini; Hominidae; Homo	Dynein_heavy:14:103:3.9e-168;Dynein_heavy:753:1301:3.9e-168;AAA_9:392:611:2.4e-45;MT:33:361:7.9e-44;	.	.	.	KEGG:hsa:1778	.	GO:1904115^cellular_component^axon cytoplasm`GO:0035578^cellular_component^azurophil granule lumen`GO:0005938^cellular_component^cell cortex`GO:0005813^cellular_component^centrosome`GO:0005868^cellular_component^cytoplasmic dynein complex`GO:0005881^cellular_component^cytoplasmic microtubule`GO:0005829^cellular_component^cytosol`GO:0030286^cellular_component^dynein complex`GO:0070062^cellular_com…	.	.	.
a_HQ_transcript/1637	.	.	a_HQ_transcript/1637.p1	1109-2917[+]	TIF1B_HUMAN^TIF1B_HUMAN^Q:16-143,H:153-280^27.692%ID^E:1.83e-10^RecName: Full=Transcription intermediary factor 1-beta {ECO:0000305};^Eukaryota; Metazoa; Chordata; Craniata; Vertebrata; Euteleostomi; Mammalia; Eutheria; Euarchontoglires; Primates; Haplorrhini; Catarrhini; Hominidae; Homo	zf-B_box:12:55:1e-05;zf-B_box:71:104:1e-05;zf-B_box:543:553:1e-05;	.	.	.	KEGG:hsa:10155	.	GO:0000791^cellular_component^euchromatin`GO:0000792^cellular_component^heterochromatin`GO:0005654^cellular_component^nucleoplasm`GO:0005634^cellular_component^nucleus`GO:0032991^cellular_component^protein-containing complex`GO:0090575^cellular_component^RNA polymerase II transcription regulator complex`GO:0003682^molecular_function^chromatin binding`GO:0070087^molecular_function^chromo shadow do…	.	.	.
a_HQ_transcript/1642	.	.	a_HQ_transcript/1642.p1	176-1381[+]	UNC9_CAEEL^UNC9_CAEEL^Q:21-385,H:20-378^37.534%ID^E:2.07e-92^RecName: Full=Innexin unc-9;^Eukaryota; Metazoa; Ecdysozoa; Nematoda; Chromadorea; Rhabditida; Rhabditina; Rhabditomorpha; Rhabditoidea; Rhabditidae; Peloderinae; Caenorhabditis	Innexin:22:383:5.6e-119;	.	ExpAA=91.09^PredHel=4^Topology=i28-50o105-127i201-223o290-312i	.	KEGG:cel:CELE_R12H7.1	.	GO:0005911^cellular_component^cell-cell junction`GO:0005921^cellular_component^gap junction`GO:0005886^cellular_component^plasma membrane`GO:0051015^molecular_function^actin filament binding`GO:0005243^molecular_function^gap junction channel activity`GO:0055077^molecular_function^gap junction hemi-channel activity`GO:0034220^biological_process^monoatomic ion transmembrane transport`GO:0040017^bio…	.	.	.
a_HQ_transcript/1643	.	.	a_HQ_transcript/1643.p1	76-855[+]	CAH2_PSEHK^CAH2_PSEHK^Q:4-259,H:5-260^52.273%ID^E:3.19e-84^RecName: Full=Carbonic anhydrase 2;^Eukaryota; Metazoa; Chordata; Craniata; Vertebrata; Euteleostomi; Actinopterygii; Neopterygii; Teleostei; Ostariophysi; Cypriniformes; Leuciscidae; Pseudaspininae; Pseudaspius	Carb_anhydrase:4:258:4.6e-84;	.	.	.	.	.	GO:0005737^cellular_component^cytoplasm`GO:0005886^cellular_component^plasma membrane`GO:0004089^molecular_function^carbonate dehydratase activity`GO:0008270^molecular_function^zinc ion binding	.	.	.
a_HQ_transcript/1646	.	.	a_HQ_transcript/1646.p1	68-3628[+]	PTPRT_HUMAN^PTPRT_HUMAN^Q:484-1172,H:729-1433^27.121%ID^E:7.67e-69^RecName: Full=Receptor-type tyrosine-protein phosphatase T;^Eukaryota; Metazoa; Chordata; Craniata; Vertebrata; Euteleostomi; Mammalia; Eutheria; Euarchontoglires; Primates; Haplorrhini; Catarrhini; Hominidae; Homo`PTPRT_HUMAN^PTPRT_HUMAN^Q:661-893,H:1201-1438^27.347%ID^E:4.01e-20^RecName: Full=Receptor-type tyrosine-protein phosp…	Y_phosphatase:662:891:1.7e-99;Y_phosphatase:975:1174:1.7e-99;F5_F8_type_C:40:154:2.1e-10;F5_F8_type_C:1006:1055:2.1e-10;DSPc:826:851:7e-07;DSPc:1098:1138:7e-07;Y_phosphatase3:818:846:1.5e-06;Y_phosphatase3:1097:1138:1.5e-06;	.	ExpAA=42.98^PredHel=1^Topology=o502-524i	.	KEGG:hsa:11122	.	GO:0009986^cellular_component^cell surface`GO:0098978^cellular_component^glutamatergic synapse`GO:0016020^cellular_component^membrane`GO:0005886^cellular_component^plasma membrane`GO:0098839^cellular_component^postsynaptic density membrane`GO:0051393^molecular_function^alpha-actinin binding`GO:0045294^molecular_function^alpha-catenin binding`GO:0008013^molecular_function^beta-catenin binding`GO:0…	.	.	.
a_HQ_transcript/1649	.	.	a_HQ_transcript/1649.p1	78-1466[+]	GOLM2_XENLA^GOLM2_XENLA^Q:7-169,H:5-174^22.941%ID^E:3.14e-08^RecName: Full=Protein GOLM2 {ECO:0000305};^Eukaryota; Metazoa; Chordata; Craniata; Vertebrata; Euteleostomi; Amphibia; Batrachia; Anura; Pipoidea; Pipidae; Xenopodinae; Xenopus; Xenopus	DUF869:54:179:5.6e-09;DUF869:210:318:5.6e-09;IncA:20:150:6.5e-06;IncA:210:319:6.5e-06;IncA:395:406:6.5e-06;	.	ExpAA=20.72^PredHel=1^Topology=i13-35o	.	KEGG:xla:379533	.	GO:0016020^cellular_component^membrane	.	.	.
a_HQ_transcript/1664	.	.	a_HQ_transcript/1664.p1	23-5197[+]	CRAM_TRYBB^CRAM_TRYBB^Q:401-1174,H:40-800^16.667%ID^E:3.89e-26^RecName: Full=Cysteine-rich, acidic integral membrane protein;^Eukaryota; Discoba; Euglenozoa; Kinetoplastea; Metakinetoplastina; Trypanosomatida; Trypanosomatidae; Trypanosoma	.	sigP:1^22^0.816	.	.	.	.	GO:0020016^cellular_component^ciliary pocket`GO:0005886^cellular_component^plasma membrane`GO:0006897^biological_process^endocytosis	.	.	.
a_HQ_transcript/1665	.	.	a_HQ_transcript/1665.p1	3-2264[+]	ATP7A_MOUSE^ATP7A_MOUSE^Q:3-745,H:735-1489^59.079%ID^E:0^RecName: Full=Copper-transporting ATPase 1;^Eukaryota; Metazoa; Chordata; Craniata; Vertebrata; Euteleostomi; Mammalia; Eutheria; Euarchontoglires; Glires; Rodentia; Myomorpha; Muroidea; Muridae; Murinae; Mus; Mus	Hydrolase:296:572:1.7e-59;E1-E2_ATPase:45:291:4.5e-51;HAD:299:568:2.8e-13;Hydrolase_3:477:531:1.5e-06;Hydrolase_3:546:602:1.5e-06;	.	ExpAA=131.24^PredHel=6^Topology=i7-29o34-56i196-218o246-265i618-640o644-666i	.	KEGG:mmu:11977	.	GO:0016324^cellular_component^apical plasma membrane`GO:0030424^cellular_component^axon`GO:0016323^cellular_component^basolateral plasma membrane`GO:0031526^cellular_component^brush border membrane`GO:0031252^cellular_component^cell leading edge`GO:0031410^cellular_component^cytoplasmic vesicle`GO:0030425^cellular_component^dendrite`GO:0031901^cellular_component^early endosome membrane`GO:0005783…	.	.	.
a_HQ_transcript/1666	.	.	a_HQ_transcript/1666.p1	1-2238[+]	DHX15_MOUSE^DHX15_MOUSE^Q:67-745,H:115-794^84.559%ID^E:0^RecName: Full=ATP-dependent RNA helicase DHX15 {ECO:0000305};^Eukaryota; Metazoa; Chordata; Craniata; Vertebrata; Euteleostomi; Mammalia; Eutheria; Euarchontoglires; Glires; Rodentia; Myomorpha; Muroidea; Muridae; Murinae; Mus; Mus	OB_NTP_bind:613:714:1.7e-27;HA2:490:579:1.9e-26;Helicase_C:334:427:2.4e-11;Helicase_C:610:623:2.4e-11;DEAD:100:247:1.3e-06;	.	.	.	KEGG:mmu:13204	.	GO:0016607^cellular_component^nuclear speck`GO:0005730^cellular_component^nucleolus`GO:0005681^cellular_component^spliceosomal complex`GO:0005689^cellular_component^U12-type spliceosomal complex`GO:0071008^cellular_component^U2-type post-mRNA release spliceosomal complex`GO:0005524^molecular_function^ATP binding`GO:0016887^molecular_function^ATP hydrolysis activity`GO:0003725^molecular_function^d…	.	.	.
a_HQ_transcript/1682	.	.	a_HQ_transcript/1682.p1	885-1571[+]	ENOPH_DANRE^ENOPH_DANRE^Q:1-163,H:101-255^45.399%ID^E:3.87e-40^RecName: Full=Enolase-phosphatase E1 {ECO:0000255|HAMAP-Rule:MF_03117};^Eukaryota; Metazoa; Chordata; Craniata; Vertebrata; Euteleostomi; Actinopterygii; Neopterygii; Teleostei; Ostariophysi; Cypriniformes; Danionidae; Danioninae; Danio	HAD_2:17:134:1.7e-18;HAD_2:160:170:1.7e-18;	.	.	.	KEGG:dre:431773	.	GO:0005737^cellular_component^cytoplasm`GO:0005634^cellular_component^nucleus`GO:0043715^molecular_function^2,3-diketo-5-methylthiopentyl-1-phosphate enolase activity`GO:0043716^molecular_function^2-hydroxy-3-keto-5-methylthiopentenyl-1-phosphate phosphatase activity`GO:0043874^molecular_function^acireductone synthase activity`GO:0000287^molecular_function^magnesium ion binding`GO:0019509^biologi…	.	.	.
a_HQ_transcript/1700	.	.	a_HQ_transcript/1700.p1	148-1992[+]	OGA_HUMAN^OGA_HUMAN^Q:15-604,H:59-662^46.254%ID^E:1.31e-172^RecName: Full=Protein O-GlcNAcase {ECO:0000303|PubMed:11148210, ECO:0000303|PubMed:11788610, ECO:0000305};^Eukaryota; Metazoa; Chordata; Craniata; Vertebrata; Euteleostomi; Mammalia; Eutheria; Euarchontoglires; Primates; Haplorrhini; Catarrhini; Hominidae; Homo	NAGidase:18:294:5.9e-98;	.	.	.	KEGG:hsa:10724	.	GO:0005829^cellular_component^cytosol`GO:0016020^cellular_component^membrane`GO:0005634^cellular_component^nucleus`GO:0102167^molecular_function^[protein]-3-O-(N-acetyl-D-glucosaminyl)-L-serine O-N-acetyl-alpha-D-glucosaminase activity`GO:0102571^molecular_function^[protein]-3-O-(N-acetyl-D-glucosaminyl)-L-serine/L-threonine O-N-acetyl-alpha-D-glucosaminase activity`GO:0102166^molecular_function^…	.	.	.
a_HQ_transcript/1705	.	.	a_HQ_transcript/1705.p1	3-1601[+]	PDC6I_MOUSE^PDC6I_MOUSE^Q:4-527,H:1-524^47.818%ID^E:6e-170^RecName: Full=Programmed cell death 6-interacting protein {ECO:0000305};^Eukaryota; Metazoa; Chordata; Craniata; Vertebrata; Euteleostomi; Mammalia; Eutheria; Euarchontoglires; Glires; Rodentia; Myomorpha; Muroidea; Muridae; Murinae; Mus; Mus	BRO1:7:384:8.9e-109;ALIX_LYPXL_bnd:57:76:3.5e-27;ALIX_LYPXL_bnd:413:528:3.5e-27;	.	.	.	KEGG:mmu:18571	.	GO:0042641^cellular_component^actomyosin`GO:0005923^cellular_component^bicellular tight junction`GO:0005813^cellular_component^centrosome`GO:0005829^cellular_component^cytosol`GO:0070971^cellular_component^endoplasmic reticulum exit site`GO:0005768^cellular_component^endosome`GO:0070062^cellular_component^extracellular exosome`GO:0090543^cellular_component^Flemming body`GO:0001772^cellular_compon…	.	.	.
a_HQ_transcript/1707	.	.	a_HQ_transcript/1707.p1	322-1416[+]	GLNA_MOUSE^GLNA_MOUSE^Q:8-364,H:7-363^70.308%ID^E:0^RecName: Full=Glutamine synthetase {ECO:0000303|PubMed:30158707};^Eukaryota; Metazoa; Chordata; Craniata; Vertebrata; Euteleostomi; Mammalia; Eutheria; Euarchontoglires; Glires; Rodentia; Myomorpha; Muroidea; Muridae; Murinae; Mus; Mus	Gln-synt_C:112:358:1.5e-62;Gln-synt_N:27:104:2.2e-21;	.	.	.	KEGG:mmu:14645	.	GO:0043679^cellular_component^axon terminus`GO:0044297^cellular_component^cell body`GO:0042995^cellular_component^cell projection`GO:0005737^cellular_component^cytoplasm`GO:0005829^cellular_component^cytosol`GO:0005783^cellular_component^endoplasmic reticulum`GO:0097386^cellular_component^glial cell projection`GO:0005739^cellular_component^mitochondrion`GO:0043209^cellular_component^myelin sheath…	.	.	.
a_HQ_transcript/1712	.	.	a_HQ_transcript/1712.p1	87-1814[+]	HS12B_MOUSE^HS12B_MOUSE^Q:2-574,H:57-683^30.926%ID^E:1.02e-97^RecName: Full=Heat shock 70 kDa protein 12B;^Eukaryota; Metazoa; Chordata; Craniata; Vertebrata; Euteleostomi; Mammalia; Eutheria; Euarchontoglires; Glires; Rodentia; Myomorpha; Muroidea; Muridae; Murinae; Mus; Mus	HSP70:149:311:1.8e-07;	.	.	.	KEGG:mmu:72630	.	GO:0005524^molecular_function^ATP binding	.	.	.
a_HQ_transcript/1714	.	.	a_HQ_transcript/1714.p1	270-1247[+]	CAH14_MOUSE^CAH14_MOUSE^Q:2-282,H:1-277^39.51%ID^E:2.69e-62^RecName: Full=Carbonic anhydrase 14;^Eukaryota; Metazoa; Chordata; Craniata; Vertebrata; Euteleostomi; Mammalia; Eutheria; Euarchontoglires; Glires; Rodentia; Myomorpha; Muroidea; Muridae; Murinae; Mus; Mus	Carb_anhydrase:23:282:9e-78;	sigP:1^17^0.812	.	.	KEGG:mmu:23831	.	GO:0016324^cellular_component^apical plasma membrane`GO:0016323^cellular_component^basolateral plasma membrane`GO:0005886^cellular_component^plasma membrane`GO:0004089^molecular_function^carbonate dehydratase activity`GO:0008270^molecular_function^zinc ion binding`GO:0015670^biological_process^carbon dioxide transport`GO:0006730^biological_process^one-carbon metabolic process`GO:0006885^biologica…	.	.	.
a_HQ_transcript/1732	.	.	a_HQ_transcript/1732.p1	98-2707[+]	PSA_HUMAN^PSA_HUMAN^Q:1-869,H:45-915^59.242%ID^E:0^RecName: Full=Puromycin-sensitive aminopeptidase;^Eukaryota; Metazoa; Chordata; Craniata; Vertebrata; Euteleostomi; Mammalia; Eutheria; Euarchontoglires; Primates; Haplorrhini; Catarrhini; Hominidae; Homo	Peptidase_M1:9:396:6.1e-141;DUF3358:107:121:7.6e-68;DUF3358:533:846:7.6e-68;Peptidase_MA_2:275:418:2.7e-24;	.	.	.	KEGG:hsa:9520	.	GO:0005737^cellular_component^cytoplasm`GO:0005829^cellular_component^cytosol`GO:0070062^cellular_component^extracellular exosome`GO:0005634^cellular_component^nucleus`GO:0004177^molecular_function^aminopeptidase activity`GO:0070006^molecular_function^metalloaminopeptidase activity`GO:0042277^molecular_function^peptide binding`GO:0008270^molecular_function^zinc ion binding`GO:0071456^biological_p…	.	.	.
a_HQ_transcript/1734	.	.	a_HQ_transcript/1734.p1	80-859[+]	CAH2_PSEHK^CAH2_PSEHK^Q:4-259,H:5-260^52.273%ID^E:5.63e-84^RecName: Full=Carbonic anhydrase 2;^Eukaryota; Metazoa; Chordata; Craniata; Vertebrata; Euteleostomi; Actinopterygii; Neopterygii; Teleostei; Ostariophysi; Cypriniformes; Leuciscidae; Pseudaspininae; Pseudaspius	Carb_anhydrase:4:258:7e-84;	.	.	.	.	.	GO:0005737^cellular_component^cytoplasm`GO:0005886^cellular_component^plasma membrane`GO:0004089^molecular_function^carbonate dehydratase activity`GO:0008270^molecular_function^zinc ion binding	.	.	.
a_HQ_transcript/1736	.	.	a_HQ_transcript/1736.p1	1-2853[+]	MATN2_HUMAN^MATN2_HUMAN^Q:225-522,H:273-567^37.049%ID^E:2.31e-50^RecName: Full=Matrilin-2;^Eukaryota; Metazoa; Chordata; Craniata; Vertebrata; Euteleostomi; Mammalia; Eutheria; Euarchontoglires; Primates; Haplorrhini; Catarrhini; Hominidae; Homo`MATN2_HUMAN^MATN2_HUMAN^Q:276-524,H:403-650^38.956%ID^E:7.8e-49^RecName: Full=Matrilin-2;^Eukaryota; Metazoa; Chordata; Craniata; Vertebrata; Euteleostom…	Ldl_recept_a:194:229:1.1e-27;Ldl_recept_a:239:269:1.1e-27;Ldl_recept_a:314:326:1.1e-27;Ldl_recept_a:355:370:1.1e-27;Ldl_recept_a:383:404:1.1e-27;Ldl_recept_a:424:444:1.1e-27;Ldl_recept_a:477:485:1.1e-27;Ldl_recept_a:600:635:1.1e-27;Ldl_recept_a:661:692:1.1e-27;Ldl_recept_a:709:744:1.1e-27;Ldl_recept_a:871:910:1.1e-27;Ldl_recept_a:916:945:1.1e-27;cEGF:55:61:2.1e-27;cEGF:65:70:2.1e-27;cEGF:267:273:…	sigP:1^28^0.611	.	.	KEGG:hsa:4147	.	GO:0005604^cellular_component^basement membrane`GO:0062023^cellular_component^collagen-containing extracellular matrix`GO:0031012^cellular_component^extracellular matrix`GO:0005576^cellular_component^extracellular region`GO:0120216^cellular_component^matrilin complex`GO:0005509^molecular_function^calcium ion binding`GO:0005201^molecular_function^extracellular matrix structural constituent`GO:0007…	.	.	.
a_HQ_transcript/1739	.	.	.	.	.	.	.	.	.	.	.	.	.	.	.
a_HQ_transcript/1760	.	.	a_HQ_transcript/1760.p1	315-941[+]	RB24A_XENLA^RB24A_XENLA^Q:7-208,H:4-225^56.195%ID^E:1.05e-63^RecName: Full=RNA-binding protein 24-A {ECO:0000305};^Eukaryota; Metazoa; Chordata; Craniata; Vertebrata; Euteleostomi; Amphibia; Batrachia; Anura; Pipoidea; Pipidae; Xenopodinae; Xenopus; Xenopus	RRM_1:16:73:3.4e-20;RRM_6:16:83:1.1e-17;RRM_5:30:89:1.7e-07;	.	.	.	KEGG:xla:394318	.	GO:0005737^cellular_component^cytoplasm`GO:0005634^cellular_component^nucleus`GO:0035925^molecular_function^mRNA 3'-UTR AU-rich region binding`GO:0003730^molecular_function^mRNA 3'-UTR binding`GO:1990715^molecular_function^mRNA CDS binding`GO:0097157^molecular_function^pre-mRNA intronic binding`GO:1990825^molecular_function^sequence-specific mRNA binding`GO:0061158^biological_process^3'-UTR-media…	.	.	.
a_HQ_transcript/1772	.	.	a_HQ_transcript/1772.p1	240-1802[+]	UAP1_MOUSE^UAP1_MOUSE^Q:1-513,H:1-518^55.449%ID^E:0^RecName: Full=UDP-N-acetylhexosamine pyrophosphorylase {ECO:0000305};^Eukaryota; Metazoa; Chordata; Craniata; Vertebrata; Euteleostomi; Mammalia; Eutheria; Euarchontoglires; Glires; Rodentia; Myomorpha; Muroidea; Muridae; Murinae; Mus; Mus	UDPGP:44:444:4.1e-72;	.	.	.	KEGG:mmu:107652	.	GO:0005829^cellular_component^cytosol`GO:0005654^cellular_component^nucleoplasm`GO:0005886^cellular_component^plasma membrane`GO:0030246^molecular_function^carbohydrate binding`GO:0042802^molecular_function^identical protein binding`GO:0141090^molecular_function^protein serine pyrophosphorylase activity`GO:0052630^molecular_function^UDP-N-acetylgalactosamine diphosphorylase activity`GO:0003977^mo…	.	.	.
a_HQ_transcript/1779	.	.	a_HQ_transcript/1779.p1	1-1185[+]	.	zf-B_box:39:84:2.9e-09;zf-B_box:100:132:2.9e-09;	.	.	.	.	.	.	.	.	.
a_HQ_transcript/1789	.	.	a_HQ_transcript/1789.p1	71-2737[+]	SRRT_DROYA^SRRT_DROYA^Q:1-781,H:1-870^43.977%ID^E:0^RecName: Full=Serrate RNA effector molecule homolog;^Eukaryota; Metazoa; Ecdysozoa; Arthropoda; Hexapoda; Insecta; Pterygota; Neoptera; Endopterygota; Diptera; Brachycera; Muscomorpha; Ephydroidea; Drosophilidae; Drosophila; Sophophora	ARS2:576:609:4.1e-73;ARS2:647:849:4.1e-73;DUF3546:4:28:1.3e-36;DUF3546:140:253:1.3e-36;DUF3546:310:333:1.3e-36;DUF3546:682:698:1.3e-36;	.	.	.	.	.	GO:0005654^cellular_component^nucleoplasm`GO:0050829^biological_process^defense response to Gram-negative bacterium`GO:0006397^biological_process^mRNA processing`GO:0045071^biological_process^negative regulation of viral genome replication`GO:0031053^biological_process^primary miRNA processing`GO:0035194^biological_process^regulatory ncRNA-mediated post-transcriptional gene silencing`GO:0030422^b…	.	.	.
a_HQ_transcript/1792	.	.	a_HQ_transcript/1792.p1	93-4337[+]	NLRC4_XENTR^NLRC4_XENTR^Q:376-750,H:169-485^21.795%ID^E:5.64e-06^RecName: Full=NLR family CARD domain-containing protein 4;^Eukaryota; Metazoa; Chordata; Craniata; Vertebrata; Euteleostomi; Amphibia; Batrachia; Anura; Pipoidea; Pipidae; Xenopodinae; Xenopus; Silurana	NACHT:23:50:3.6e-13;NACHT:373:528:3.6e-13;AAA_22:371:472:4.6e-06;	.	.	.	.	.	GO:0005829^cellular_component^cytosol`GO:0005524^molecular_function^ATP binding`GO:0006915^biological_process^apoptotic process`GO:0006954^biological_process^inflammatory response`GO:0045087^biological_process^innate immune response`GO:0042981^biological_process^regulation of apoptotic process	.	.	.
a_HQ_transcript/1803	.	.	a_HQ_transcript/1803.p1	1-4386[+]	NPHP4_XENLA^NPHP4_XENLA^Q:12-1459,H:2-1430^38.681%ID^E:0^RecName: Full=Nephrocystin-4;^Eukaryota; Metazoa; Chordata; Craniata; Vertebrata; Euteleostomi; Amphibia; Batrachia; Anura; Pipoidea; Pipidae; Xenopodinae; Xenopus; Xenopus	.	.	.	.	.	.	GO:0005737^cellular_component^cytoplasm`GO:0005856^cellular_component^cytoskeleton`GO:0097730^cellular_component^non-motile cilium`GO:0090090^biological_process^negative regulation of canonical Wnt signaling pathway	.	.	.
a_HQ_transcript/1805	.	.	a_HQ_transcript/1805.p1	2-1954[+]	RPB1_DROME^RPB1_DROME^Q:1-532,H:1301-1886^55.702%ID^E:2.09e-162^RecName: Full=DNA-directed RNA polymerase II subunit RPB1;^Eukaryota; Metazoa; Ecdysozoa; Arthropoda; Hexapoda; Insecta; Pterygota; Neoptera; Endopterygota; Diptera; Brachycera; Muscomorpha; Ephydroidea; Drosophilidae; Drosophila; Sophophora`RPB1_DROME^RPB1_DROME^Q:413-641,H:1595-1861^50%ID^E:1.08e-34^RecName: Full=DNA-directed RNA p…	RNA_pol_Rpb1_R:196:204:1e-32;RNA_pol_Rpb1_R:213:223:1e-32;RNA_pol_Rpb1_R:234:238:1e-32;RNA_pol_Rpb1_R:243:255:1e-32;RNA_pol_Rpb1_R:259:264:1e-32;RNA_pol_Rpb1_R:274:286:1e-32;RNA_pol_Rpb1_R:288:304:1e-32;RNA_pol_Rpb1_R:299:311:1e-32;RNA_pol_Rpb1_R:305:318:1e-32;RNA_pol_Rpb1_R:312:325:1e-32;RNA_pol_Rpb1_R:319:332:1e-32;RNA_pol_Rpb1_R:326:339:1e-32;RNA_pol_Rpb1_R:333:346:1e-32;RNA_pol_Rpb1_R:340:353…	.	.	.	KEGG:dme:Dmel_CG1554	.	GO:0005634^cellular_component^nucleus`GO:0005700^cellular_component^polytene chromosome`GO:0005703^cellular_component^polytene chromosome puff`GO:0005665^cellular_component^RNA polymerase II, core complex`GO:0003677^molecular_function^DNA binding`GO:0003899^molecular_function^DNA-directed 5'-3' RNA polymerase activity`GO:0046872^molecular_function^metal ion binding`GO:0006366^biological_process^t…	.	.	.
a_HQ_transcript/1820	.	.	.	.	.	.	.	.	.	.	.	.	.	.	.
a_HQ_transcript/1823	.	.	a_HQ_transcript/1823.p1	100-1008[+]	AURKA_BOVIN^AURKA_BOVIN^Q:8-302,H:96-397^65.894%ID^E:8.83e-148^RecName: Full=Aurora kinase A {ECO:0000250|UniProtKB:O14965};^Eukaryota; Metazoa; Chordata; Craniata; Vertebrata; Euteleostomi; Mammalia; Eutheria; Laurasiatheria; Artiodactyla; Ruminantia; Pecora; Bovidae; Bovinae; Bos	Pkinase:39:288:2e-72;Pkinase_Tyr:40:284:9.9e-45;	.	.	.	KEGG:bta:504437	.	GO:0016323^cellular_component^basolateral plasma membrane`GO:0005814^cellular_component^centriole`GO:0005813^cellular_component^centrosome`GO:0032133^cellular_component^chromosome passenger complex`GO:0036064^cellular_component^ciliary basal body`GO:0070938^cellular_component^contractile ring`GO:0005737^cellular_component^cytoplasm`GO:0000776^cellular_component^kinetochore`GO:0097431^cellular_com…	.	.	.
a_HQ_transcript/1824	.	.	a_HQ_transcript/1824.p1	222-1883[+]	S18B1_MOUSE^S18B1_MOUSE^Q:117-552,H:29-455^38.813%ID^E:4.45e-77^RecName: Full=MFS-type transporter SLC18B1;^Eukaryota; Metazoa; Chordata; Craniata; Vertebrata; Euteleostomi; Mammalia; Eutheria; Euarchontoglires; Glires; Rodentia; Myomorpha; Muroidea; Muridae; Murinae; Mus; Mus	MFS_1:130:458:5.4e-40;MFS_1:337:520:5.4e-40;	.	ExpAA=270.82^PredHel=12^Topology=i124-146o161-183i190-212o217-239i259-281o286-308i325-347o367-389i398-420o430-449i470-492o502-524i	.	.	.	GO:0030667^cellular_component^secretory granule membrane`GO:0030672^cellular_component^synaptic vesicle membrane`GO:0015311^molecular_function^monoamine:proton antiporter activity`GO:0015312^molecular_function^polyamine:proton antiporter activity`GO:0022857^molecular_function^transmembrane transporter activity`GO:0051610^biological_process^serotonin uptake`GO:0015848^biological_process^spermidine…	.	.	.
a_HQ_transcript/1826	.	.	a_HQ_transcript/1826.p1	148-1014[+]	AB17C_DANRE^AB17C_DANRE^Q:1-288,H:8-294^79.514%ID^E:2.75e-179^RecName: Full=Alpha/beta hydrolase domain-containing protein 17C {ECO:0000305};^Eukaryota; Metazoa; Chordata; Craniata; Vertebrata; Euteleostomi; Actinopterygii; Neopterygii; Teleostei; Ostariophysi; Cypriniformes; Danionidae; Danioninae; Danio	Abhydrolase_5:93:265:1e-29;Abhydrolase_6:95:265:3.3e-16;Abhydrolase_1:57:74:2.4e-07;Abhydrolase_1:122:194:2.4e-07;Abhydrolase_1:214:268:2.4e-07;Peptidase_S9:140:264:1.8e-06;	.	.	.	KEGG:dre:393126	.	GO:0043197^cellular_component^dendritic spine`GO:0010008^cellular_component^endosome membrane`GO:0005886^cellular_component^plasma membrane`GO:0098839^cellular_component^postsynaptic density membrane`GO:0055038^cellular_component^recycling endosome membrane`GO:0008474^molecular_function^palmitoyl-(protein) hydrolase activity`GO:0099175^biological_process^regulation of postsynapse organization	.	.	.
a_HQ_transcript/1831	.	.	a_HQ_transcript/1831.p1	89-2275[+]	DDX21_RAT^DDX21_RAT^Q:97-703,H:155-760^46.743%ID^E:6.47e-175^RecName: Full=Nucleolar RNA helicase 2 {ECO:0000305};^Eukaryota; Metazoa; Chordata; Craniata; Vertebrata; Euteleostomi; Mammalia; Eutheria; Euarchontoglires; Glires; Rodentia; Myomorpha; Muroidea; Muridae; Murinae; Rattus	DEAD:151:324:3.3e-42;Helicase_C:229:249:2.1e-22;Helicase_C:404:472:2.1e-22;Helicase_C:488:510:2.1e-22;GUCT:560:653:2.6e-20;	.	.	.	KEGG:rno:317399	.	GO:0110016^cellular_component^B-WICH complex`GO:0005829^cellular_component^cytosol`GO:0005739^cellular_component^mitochondrion`GO:0005730^cellular_component^nucleolus`GO:0005654^cellular_component^nucleoplasm`GO:0097322^molecular_function^7SK snRNA binding`GO:0005524^molecular_function^ATP binding`GO:0016887^molecular_function^ATP hydrolysis activity`GO:0003725^molecular_function^double-stranded …	.	.	.
a_HQ_transcript/1837	.	.	a_HQ_transcript/1837.p1	96-2234[+]	.	.	.	.	.	.	.	.	.	.	.
a_HQ_transcript/1842	.	.	a_HQ_transcript/1842.p1	78-857[+]	CAH2_PSEHK^CAH2_PSEHK^Q:4-259,H:5-260^52.273%ID^E:3.19e-84^RecName: Full=Carbonic anhydrase 2;^Eukaryota; Metazoa; Chordata; Craniata; Vertebrata; Euteleostomi; Actinopterygii; Neopterygii; Teleostei; Ostariophysi; Cypriniformes; Leuciscidae; Pseudaspininae; Pseudaspius	Carb_anhydrase:4:258:4.6e-84;	.	.	.	.	.	GO:0005737^cellular_component^cytoplasm`GO:0005886^cellular_component^plasma membrane`GO:0004089^molecular_function^carbonate dehydratase activity`GO:0008270^molecular_function^zinc ion binding	.	.	.
a_HQ_transcript/1846	.	.	a_HQ_transcript/1846.p1	324-2060[+]	DD3_DICDI^DD3_DICDI^Q:19-577,H:71-562^35.986%ID^E:2.46e-100^RecName: Full=Protein DD3-3;^Eukaryota; Amoebozoa; Evosea; Eumycetozoa; Dictyostelia; Dictyosteliales; Dictyosteliaceae; Dictyostelium	.	.	.	.	KEGG:ddi:DDB_G0283095	.	GO:0016020^cellular_component^membrane	.	.	.
a_HQ_transcript/1847	.	.	a_HQ_transcript/1847.p1	2-3523[+]	FBN1_BOVIN^FBN1_BOVIN^Q:8-770,H:1824-2684^36.406%ID^E:3.39e-113^RecName: Full=Fibrillin-1 {ECO:0000250|UniProtKB:P35555};^Eukaryota; Metazoa; Chordata; Craniata; Vertebrata; Euteleostomi; Mammalia; Eutheria; Laurasiatheria; Artiodactyla; Ruminantia; Pecora; Bovidae; Bovinae; Bos`FBN1_BOVIN^FBN1_BOVIN^Q:3-764,H:1207-2044^35.655%ID^E:1.48e-101^RecName: Full=Fibrillin-1 {ECO:0000250|UniProtKB:P35555…	EGF_CA:6:30:9.8e-179;EGF_CA:32:69:9.8e-179;EGF_CA:71:108:9.8e-179;EGF_CA:110:147:9.8e-179;EGF_CA:149:186:9.8e-179;EGF_CA:188:225:9.8e-179;EGF_CA:227:264:9.8e-179;EGF_CA:266:303:9.8e-179;EGF_CA:305:342:9.8e-179;EGF_CA:344:381:9.8e-179;EGF_CA:383:420:9.8e-179;EGF_CA:422:459:9.8e-179;EGF_CA:461:498:9.8e-179;EGF_CA:500:537:9.8e-179;EGF_CA:539:576:9.8e-179;EGF_CA:578:615:9.8e-179;EGF_CA:617:654:9.8e-1…	.	.	.	KEGG:bta:281154	.	GO:0031012^cellular_component^extracellular matrix`GO:0005576^cellular_component^extracellular region`GO:0001527^cellular_component^microfibril`GO:0005509^molecular_function^calcium ion binding`GO:0005201^molecular_function^extracellular matrix structural constituent`GO:0008201^molecular_function^heparin binding`GO:0005179^molecular_function^hormone activity`GO:0009653^biological_process^anatomic…	.	.	.
a_HQ_transcript/1864	.	.	a_HQ_transcript/1864.p1	1187-5035[+]	MTMR3_RAT^MTMR3_RAT^Q:14-631,H:4-633^51.893%ID^E:0^RecName: Full=Myotubularin-related protein 3;^Eukaryota; Metazoa; Chordata; Craniata; Vertebrata; Euteleostomi; Mammalia; Eutheria; Euarchontoglires; Glires; Rodentia; Myomorpha; Muroidea; Muridae; Murinae; Rattus`MTMR3_RAT^MTMR3_RAT^Q:1088-1268,H:1010-1184^35.135%ID^E:2.47e-27^RecName: Full=Myotubularin-related protein 3;^Eukaryota; Metazoa; Cho…	Myotub-related:193:346:2.1e-41;Y_phosphatase_m:365:376:3e-32;Y_phosphatase_m:407:460:3e-32;FYVE:111:134:9.6e-19;FYVE:605:611:9.6e-19;FYVE:1193:1257:9.6e-19;	.	.	.	KEGG:rno:305482	.	GO:0005737^cellular_component^cytoplasm`GO:0016020^cellular_component^membrane`GO:0046872^molecular_function^metal ion binding`GO:0052629^molecular_function^phosphatidylinositol-3,5-bisphosphate 3-phosphatase activity`GO:0004438^molecular_function^phosphatidylinositol-3-phosphate phosphatase activity`GO:0019903^molecular_function^protein phosphatase binding`GO:0004722^molecular_function^protein s…	.	.	.
a_HQ_transcript/1865	.	.	a_HQ_transcript/1865.p1	1-645[+]	SPCS2_DANRE^SPCS2_DANRE^Q:26-213,H:13-199^63.83%ID^E:4.78e-84^RecName: Full=Signal peptidase complex subunit 2;^Eukaryota; Metazoa; Chordata; Craniata; Vertebrata; Euteleostomi; Actinopterygii; Neopterygii; Teleostei; Ostariophysi; Cypriniformes; Danionidae; Danioninae; Danio	SPC25:44:207:4.1e-48;	.	ExpAA=62.83^PredHel=3^Topology=o5-27i74-96o101-120i	.	KEGG:dre:541342	.	GO:0005787^cellular_component^signal peptidase complex`GO:0045047^biological_process^protein targeting to ER`GO:0006465^biological_process^signal peptide processing	.	.	.
a_HQ_transcript/1869	.	.	a_HQ_transcript/1869.p1	1250-3937[+]	FAT4_HUMAN^FAT4_HUMAN^Q:12-620,H:2712-3274^27.127%ID^E:1.37e-36^RecName: Full=Protocadherin Fat 4;^Eukaryota; Metazoa; Chordata; Craniata; Vertebrata; Euteleostomi; Mammalia; Eutheria; Euarchontoglires; Primates; Haplorrhini; Catarrhini; Hominidae; Homo`FAT4_HUMAN^FAT4_HUMAN^Q:13-618,H:629-1183^27.07%ID^E:2.67e-25^RecName: Full=Protocadherin Fat 4;^Eukaryota; Metazoa; Chordata; Craniata; Vertebra…	Cadherin:13:65:6.9e-57;Cadherin:78:167:6.9e-57;Cadherin:180:277:6.9e-57;Cadherin:295:392:6.9e-57;Cadherin:410:486:6.9e-57;Cadherin:541:628:6.9e-57;	.	ExpAA=23.05^PredHel=1^Topology=o771-793i	.	KEGG:hsa:79633	.	GO:0070062^cellular_component^extracellular exosome`GO:0005886^cellular_component^plasma membrane`GO:0005509^molecular_function^calcium ion binding`GO:0098609^biological_process^cell-cell adhesion`GO:0021987^biological_process^cerebral cortex development`GO:0007157^biological_process^heterophilic cell-cell adhesion via plasma membrane cell adhesion molecules`GO:0035329^biological_process^hippo si…	.	.	.
a_HQ_transcript/1881	.	.	a_HQ_transcript/1881.p1	27-3032[+]	MIB2_CHICK^MIB2_CHICK^Q:8-831,H:8-827^32.712%ID^E:9.47e-134^RecName: Full=E3 ubiquitin-protein ligase MIB2;^Eukaryota; Metazoa; Chordata; Craniata; Vertebrata; Euteleostomi; Archelosauria; Archosauria; Dinosauria; Saurischia; Theropoda; Coelurosauria; Aves; Neognathae; Galloanserae; Galliformes; Phasianidae; Phasianinae; Gallus	MIB_HERC2:12:83:6.1e-39;MIB_HERC2:162:224:6.1e-39;MIB_HERC2:375:406:6.1e-39;Ank_2:491:585:6.4e-34;Ank_2:553:609:6.4e-34;Ank_2:596:687:6.4e-34;Ank_2:660:730:6.4e-34;Ank_2:753:774:6.4e-34;Ank_5:482:506:8.3e-28;Ank_5:517:562:8.3e-28;Ank_5:544:592:8.3e-28;Ank_5:614:642:8.3e-28;Ank_5:653:697:8.3e-28;Ank_5:679:729:8.3e-28;Ank_5:753:774:8.3e-28;Ank:485:507:5.2e-26;Ank:522:553:5.2e-26;Ank:557:586:5.2e-26…	.	.	.	KEGG:gga:419408	.	GO:0005737^cellular_component^cytoplasm`GO:0061630^molecular_function^ubiquitin protein ligase activity`GO:0008270^molecular_function^zinc ion binding`GO:0007219^biological_process^Notch signaling pathway`GO:0016567^biological_process^protein ubiquitination	.	.	.
a_HQ_transcript/1884	.	.	a_HQ_transcript/1884.p1	3471-5111[+]	.	.	.	.	.	.	.	.	.	.	.
a_HQ_transcript/1891	.	.	a_HQ_transcript/1891.p1	78-4115[+]	INF2_MOUSE^INF2_MOUSE^Q:8-111,H:911-1018^37.037%ID^E:7.49e-11^RecName: Full=Inverted formin-2;^Eukaryota; Metazoa; Chordata; Craniata; Vertebrata; Euteleostomi; Mammalia; Eutheria; Euarchontoglires; Glires; Rodentia; Myomorpha; Muroidea; Muridae; Murinae; Mus; Mus	.	.	.	.	KEGG:mmu:70435	.	GO:0048471^cellular_component^perinuclear region of cytoplasm`GO:0003779^molecular_function^actin binding`GO:0031267^molecular_function^small GTPase binding`GO:0045010^biological_process^actin nucleation`GO:0010467^biological_process^gene expression`GO:0032535^biological_process^regulation of cellular component size`GO:0090140^biological_process^regulation of mitochondrial fission	.	.	.
a_HQ_transcript/1893	.	.	a_HQ_transcript/1893.p1	3-3908[+]	DYHC_HELCR^DYHC_HELCR^Q:2-1301,H:3170-4466^78.308%ID^E:0^RecName: Full=Dynein beta chain, ciliary;^Eukaryota; Metazoa; Echinodermata; Eleutherozoa; Echinozoa; Echinoidea; Euechinoidea; Echinacea; Camarodonta; Echinidea; Echinometridae; Heliocidaris	Dynein_heavy:599:1300:0.0;AAA_9:241:468:5.2e-136;MT:2:223:4.9e-112;MT:402:442:4.9e-112;	.	.	.	.	.	GO:0005737^cellular_component^cytoplasm`GO:0030286^cellular_component^dynein complex`GO:0005874^cellular_component^microtubule`GO:0031514^cellular_component^motile cilium`GO:0005524^molecular_function^ATP binding`GO:0045505^molecular_function^dynein intermediate chain binding`GO:0051959^molecular_function^dynein light intermediate chain binding`GO:0008569^molecular_function^minus-end-directed mic…	.	.	.
a_HQ_transcript/1900	.	.	a_HQ_transcript/1900.p1	39-1625[+]	MIEAP_DANRE^MIEAP_DANRE^Q:1-507,H:1-489^40.454%ID^E:5.06e-120^RecName: Full=Mitochondria-eating protein;^Eukaryota; Metazoa; Chordata; Craniata; Vertebrata; Euteleostomi; Actinopterygii; Neopterygii; Teleostei; Ostariophysi; Cypriniformes; Danionidae; Danioninae; Danio	.	.	.	.	KEGG:dre:497395	.	GO:0005737^cellular_component^cytoplasm`GO:0043231^cellular_component^intracellular membrane-bounded organelle`GO:0005741^cellular_component^mitochondrial outer membrane`GO:0006974^biological_process^DNA damage response`GO:0035694^biological_process^mitochondrial protein catabolic process`GO:0035695^biological_process^mitophagy by internal vacuole formation`GO:0048545^biological_process^response …	.	.	.
a_HQ_transcript/1903	.	.	a_HQ_transcript/1903.p1	130-4056[+]	SYIC_HUMAN^SYIC_HUMAN^Q:1-1206,H:1-1254^59.857%ID^E:0^RecName: Full=Isoleucine--tRNA ligase, cytoplasmic;^Eukaryota; Metazoa; Chordata; Craniata; Vertebrata; Euteleostomi; Mammalia; Eutheria; Euarchontoglires; Primates; Haplorrhini; Catarrhini; Hominidae; Homo	tRNA-synt_1:18:637:8.5e-230;Anticodon_1:695:852:8.5e-28;Anticodon_1:989:1014:8.5e-28;tRNA-synt_1g:48:188:2.6e-17;tRNA-synt_1g:383:473:2.6e-17;tRNA-synt_1g:586:645:2.6e-17;	.	.	.	KEGG:hsa:3376	.	GO:0017101^cellular_component^aminoacyl-tRNA synthetase multienzyme complex`GO:0005737^cellular_component^cytoplasm`GO:0005829^cellular_component^cytosol`GO:0070062^cellular_component^extracellular exosome`GO:0016020^cellular_component^membrane`GO:0005654^cellular_component^nucleoplasm`GO:0002161^molecular_function^aminoacyl-tRNA editing activity`GO:0005524^molecular_function^ATP binding`GO:00510…	.	.	.
a_HQ_transcript/1909	.	.	a_HQ_transcript/1909.p1	746-3901[+]	DYH7_RAT^DYH7_RAT^Q:1-1051,H:3013-4057^72.693%ID^E:0^RecName: Full=Dynein axonemal heavy chain 7;^Eukaryota; Metazoa; Chordata; Craniata; Vertebrata; Euteleostomi; Mammalia; Eutheria; Euarchontoglires; Glires; Rodentia; Myomorpha; Muroidea; Muridae; Murinae; Rattus	Dynein_heavy:337:1048:2.6e-244;AAA_9:2:204:4.9e-55;	.	.	.	.	.	GO:0097729^cellular_component^9+2 motile cilium`GO:0005929^cellular_component^cilium`GO:0036156^cellular_component^inner dynein arm`GO:0005874^cellular_component^microtubule`GO:0005524^molecular_function^ATP binding`GO:0016887^molecular_function^ATP hydrolysis activity`GO:0005509^molecular_function^calcium ion binding`GO:0045505^molecular_function^dynein intermediate chain binding`GO:0051959^mole…	.	.	.
a_HQ_transcript/1915	.	.	a_HQ_transcript/1915.p1	2-754[+]	PEF1_RAT^PEF1_RAT^Q:70-245,H:101-278^50.562%ID^E:9.91e-60^RecName: Full=Peflin {ECO:0000303|PubMed:15489334};^Eukaryota; Metazoa; Chordata; Craniata; Vertebrata; Euteleostomi; Mammalia; Eutheria; Euarchontoglires; Glires; Rodentia; Myomorpha; Muroidea; Muridae; Murinae; Rattus	efhand:86:111:4.6e-18;efhand:123:147:4.6e-18;efhand:153:180:4.6e-18;efhand:190:214:4.6e-18;efhand:221:237:4.6e-18;EF_hand_5:90:146:2.6e-16;EF_hand_5:153:212:2.6e-16;EF_hand_5:218:243:2.6e-16;EF_hand_4:88:111:6.1e-16;EF_hand_4:129:146:6.1e-16;EF_hand_4:154:181:6.1e-16;EF_hand_4:195:212:6.1e-16;EF_hand_4:220:236:6.1e-16;EF_hand_6:98:147:7e-14;EF_hand_6:165:200:7e-14;EF_hand_6:219:245:7e-14;EF_hand_…	.	.	.	KEGG:rno:297900	.	GO:0030127^cellular_component^COPII vesicle coat`GO:0031463^cellular_component^Cul3-RING ubiquitin ligase complex`GO:0005737^cellular_component^cytoplasm`GO:0005783^cellular_component^endoplasmic reticulum`GO:0005509^molecular_function^calcium ion binding`GO:0048306^molecular_function^calcium-dependent protein binding`GO:0042802^molecular_function^identical protein binding`GO:0046983^molecular_fu…	.	.	.
a_HQ_transcript/1920	.	.	a_HQ_transcript/1920.p1	257-3412[+]	PTPRT_HUMAN^PTPRT_HUMAN^Q:350-1041,H:729-1437^27.562%ID^E:1.5e-71^RecName: Full=Receptor-type tyrosine-protein phosphatase T;^Eukaryota; Metazoa; Chordata; Craniata; Vertebrata; Euteleostomi; Mammalia; Eutheria; Euarchontoglires; Primates; Haplorrhini; Catarrhini; Hominidae; Homo`PTPRT_HUMAN^PTPRT_HUMAN^Q:553-759,H:1227-1438^27.907%ID^E:4e-19^RecName: Full=Receptor-type tyrosine-protein phosphata…	Y_phosphatase:528:757:2.9e-98;Y_phosphatase:840:1039:2.9e-98;F5_F8_type_C:43:164:1e-09;F5_F8_type_C:884:925:1e-09;DSPc:682:716:4.9e-06;DSPc:961:1015:4.9e-06;	.	ExpAA=52.88^PredHel=2^Topology=o10-32i368-390o	.	KEGG:hsa:11122	.	GO:0009986^cellular_component^cell surface`GO:0098978^cellular_component^glutamatergic synapse`GO:0016020^cellular_component^membrane`GO:0005886^cellular_component^plasma membrane`GO:0098839^cellular_component^postsynaptic density membrane`GO:0051393^molecular_function^alpha-actinin binding`GO:0045294^molecular_function^alpha-catenin binding`GO:0008013^molecular_function^beta-catenin binding`GO:0…	.	.	.
a_HQ_transcript/1930	.	.	a_HQ_transcript/1930.p1	27-2087[+]	OSBL9_MOUSE^OSBL9_MOUSE^Q:1-664,H:5-731^51.569%ID^E:0^RecName: Full=Oxysterol-binding protein-related protein 9;^Eukaryota; Metazoa; Chordata; Craniata; Vertebrata; Euteleostomi; Mammalia; Eutheria; Euarchontoglires; Glires; Rodentia; Myomorpha; Muroidea; Muridae; Murinae; Mus; Mus	Oxysterol_BP:309:657:3.2e-77;PH:1:91:5.6e-11;	.	.	.	KEGG:mmu:100273	.	GO:0005829^cellular_component^cytosol`GO:0005794^cellular_component^Golgi apparatus`GO:0043231^cellular_component^intracellular membrane-bounded organelle`GO:0031902^cellular_component^late endosome membrane`GO:0016020^cellular_component^membrane`GO:0032934^molecular_function^sterol binding`GO:0015248^molecular_function^sterol transporter activity	.	.	.
a_HQ_transcript/1931	.	.	a_HQ_transcript/1931.p1	259-831[+]	ARL6_DANRE^ARL6_DANRE^Q:1-183,H:1-183^65.027%ID^E:2.2e-93^RecName: Full=ADP-ribosylation factor-like protein 6;^Eukaryota; Metazoa; Chordata; Craniata; Vertebrata; Euteleostomi; Actinopterygii; Neopterygii; Teleostei; Ostariophysi; Cypriniformes; Danionidae; Danioninae; Danio	Arf:11:180:2.3e-53;Ras:20:138:1.7e-14;SRPRB:17:143:1.7e-13;G-alpha:14:38:7.1e-10;G-alpha:48:134:7.1e-10;MMR_HSR1:20:131:2.5e-09;Miro:20:133:3.5e-07;GTP_EFTU:33:141:7.3e-07;Gtr1_RagA:20:136:1.4e-06;	.	.	.	KEGG:dre:494134	.	GO:0005930^cellular_component^axoneme`GO:0060170^cellular_component^ciliary membrane`GO:0005525^molecular_function^GTP binding`GO:0003924^molecular_function^GTPase activity`GO:0046872^molecular_function^metal ion binding`GO:0060271^biological_process^cilium assembly`GO:0007368^biological_process^determination of left/right symmetry`GO:0007369^biological_process^gastrulation`GO:0006886^biological_…	.	.	.
a_HQ_transcript/1933	.	.	a_HQ_transcript/1933.p1	193-1758[+]	.	.	.	.	.	.	.	.	.	.	.
a_HQ_transcript/1940	.	.	a_HQ_transcript/1940.p1	47-2269[+]	FOLH1_RAT^FOLH1_RAT^Q:3-738,H:15-751^41.979%ID^E:0^RecName: Full=Glutamate carboxypeptidase 2;^Eukaryota; Metazoa; Chordata; Craniata; Vertebrata; Euteleostomi; Mammalia; Eutheria; Euarchontoglires; Glires; Rodentia; Myomorpha; Muroidea; Muridae; Murinae; Rattus	TFR_dimer:617:737:4.1e-34;Peptidase_M28:365:553:4.7e-15;PA:17:31:1.2e-10;PA:167:256:1.2e-10;	.	ExpAA=20.85^PredHel=1^Topology=i12-31o	.	KEGG:rno:85309	.	GO:0009986^cellular_component^cell surface`GO:0016020^cellular_component^membrane`GO:0005886^cellular_component^plasma membrane`GO:1904492^molecular_function^Ac-Asp-Glu binding`GO:0004180^molecular_function^carboxypeptidase activity`GO:0016805^molecular_function^dipeptidase activity`GO:0046872^molecular_function^metal ion binding`GO:0004181^molecular_function^metallocarboxypeptidase activity`GO:0…	.	.	.
a_HQ_transcript/1944	.	.	a_HQ_transcript/1944.p1	120-3188[+]	CP135_HUMAN^CP135_HUMAN^Q:2-979,H:248-1135^37.538%ID^E:0^RecName: Full=Centrosomal protein of 135 kDa {ECO:0000305};^Eukaryota; Metazoa; Chordata; Craniata; Vertebrata; Euteleostomi; Mammalia; Eutheria; Euarchontoglires; Primates; Haplorrhini; Catarrhini; Hominidae; Homo	Reo_sigmaC:11:79:4.2e-10;Reo_sigmaC:93:165:4.2e-10;Reo_sigmaC:319:378:4.2e-10;Reo_sigmaC:396:498:4.2e-10;Reo_sigmaC:426:503:4.2e-10;Reo_sigmaC:526:612:4.2e-10;Reo_sigmaC:652:770:4.2e-10;Reo_sigmaC:804:923:4.2e-10;	.	.	.	KEGG:hsa:9662	.	GO:0005814^cellular_component^centriole`GO:0005813^cellular_component^centrosome`GO:0005829^cellular_component^cytosol`GO:0042802^molecular_function^identical protein binding`GO:0008017^molecular_function^microtubule binding`GO:0042803^molecular_function^protein homodimerization activity`GO:0015631^molecular_function^tubulin binding`GO:0007099^biological_process^centriole replication`GO:0010457^b…	.	.	.
a_HQ_transcript/1948	.	.	a_HQ_transcript/1948.p1	929-1591[+]	MIEAP_DANRE^MIEAP_DANRE^Q:4-216,H:278-484^52.113%ID^E:5.6e-59^RecName: Full=Mitochondria-eating protein;^Eukaryota; Metazoa; Chordata; Craniata; Vertebrata; Euteleostomi; Actinopterygii; Neopterygii; Teleostei; Ostariophysi; Cypriniformes; Danionidae; Danioninae; Danio	.	.	.	.	KEGG:dre:497395	.	GO:0005737^cellular_component^cytoplasm`GO:0043231^cellular_component^intracellular membrane-bounded organelle`GO:0005741^cellular_component^mitochondrial outer membrane`GO:0006974^biological_process^DNA damage response`GO:0035694^biological_process^mitochondrial protein catabolic process`GO:0035695^biological_process^mitophagy by internal vacuole formation`GO:0048545^biological_process^response …	.	.	.
a_HQ_transcript/1959	.	.	a_HQ_transcript/1959.p1	81-860[+]	CAH2_PSEHK^CAH2_PSEHK^Q:4-259,H:5-260^52.652%ID^E:2.06e-84^RecName: Full=Carbonic anhydrase 2;^Eukaryota; Metazoa; Chordata; Craniata; Vertebrata; Euteleostomi; Actinopterygii; Neopterygii; Teleostei; Ostariophysi; Cypriniformes; Leuciscidae; Pseudaspininae; Pseudaspius	Carb_anhydrase:4:258:2.8e-84;	.	.	.	.	.	GO:0005737^cellular_component^cytoplasm`GO:0005886^cellular_component^plasma membrane`GO:0004089^molecular_function^carbonate dehydratase activity`GO:0008270^molecular_function^zinc ion binding	.	.	.
a_HQ_transcript/1985	.	.	a_HQ_transcript/1985.p1	120-2864[+]	ACTN_DERFA^ACTN_DERFA^Q:1-914,H:1-885^74.317%ID^E:0^RecName: Full=Alpha-actinin {ECO:0000303|PubMed:24324688};^Eukaryota; Metazoa; Ecdysozoa; Arthropoda; Chelicerata; Arachnida; Acari; Acariformes; Sarcoptiformes; Astigmata; Psoroptidia; Analgoidea; Pyroglyphidae; Dermatophagoidinae; Dermatophagoides	Spectrin:274:382:7.2e-60;Spectrin:393:498:7.2e-60;Spectrin:511:575:7.2e-60;Spectrin:599:638:7.2e-60;Spectrin:653:754:7.2e-60;CH:33:133:1.3e-41;CH:147:248:1.3e-41;CH:284:296:1.3e-41;CH:685:713:1.3e-41;efhand_Ca_insen:844:910:4.8e-26;CAMSAP_CH:48:69:8.5e-16;CAMSAP_CH:153:228:8.5e-16;CAMSAP_CH:693:723:8.5e-16;efhand:772:799:9.7e-10;efhand:813:840:9.7e-10;EF_hand_5:777:838:7.8e-07;EF_hand_4:773:801:1…	.	.	.	.	.	GO:0051015^molecular_function^actin filament binding`GO:0005509^molecular_function^calcium ion binding`GO:0019863^molecular_function^IgE binding`GO:0051017^biological_process^actin filament bundle assembly	.	.	.
a_HQ_transcript/1995	.	.	a_HQ_transcript/1995.p1	135-1799[+]	ASNS_CHICK^ASNS_CHICK^Q:1-553,H:1-556^61.002%ID^E:0^RecName: Full=Asparagine synthetase [glutamine-hydrolyzing];^Eukaryota; Metazoa; Chordata; Craniata; Vertebrata; Euteleostomi; Archelosauria; Archosauria; Dinosauria; Saurischia; Theropoda; Coelurosauria; Aves; Neognathae; Galloanserae; Galliformes; Phasianidae; Phasianinae; Gallus	Asn_synthase:232:464:3.2e-63;GATase_7:49:164:1.3e-25;GATase_6:43:155:3.2e-21;GATase_6:349:359:3.2e-21;GATase_2:2:29:1.9e-06;GATase_2:66:88:1.9e-06;GATase_2:114:161:1.9e-06;	.	.	.	KEGG:gga:420574	.	GO:0005829^cellular_component^cytosol`GO:0004066^molecular_function^asparagine synthase (glutamine-hydrolyzing) activity`GO:0005524^molecular_function^ATP binding`GO:0006529^biological_process^asparagine biosynthetic process`GO:0042149^biological_process^cellular response to glucose starvation`GO:0006541^biological_process^glutamine metabolic process`GO:0070981^biological_process^L-asparagine bio…	.	.	.
a_HQ_transcript/2005	.	.	a_HQ_transcript/2005.p1	473-2635[+]	TOLL_DROME^TOLL_DROME^Q:14-650,H:306-983^19.323%ID^E:6.22e-12^RecName: Full=Protein toll;^Eukaryota; Metazoa; Ecdysozoa; Arthropoda; Hexapoda; Insecta; Pterygota; Neoptera; Endopterygota; Diptera; Brachycera; Muscomorpha; Ephydroidea; Drosophilidae; Drosophila; Sophophora	TIR:527:652:4.9e-09;LRR_8:35:62:3.2e-08;LRR_8:59:113:3.2e-08;LRR_8:102:145:3.2e-08;LRR_8:153:188:3.2e-08;LRR_8:354:366:3.2e-08;LRR_8:378:413:3.2e-08;LRR_4:35:96:2.7e-06;LRR_4:80:114:2.7e-06;LRR_4:102:143:2.7e-06;LRR_4:127:164:2.7e-06;LRR_4:355:362:2.7e-06;LRR_4:382:397:2.7e-06;	.	ExpAA=24.03^PredHel=1^Topology=o483-505i	.	KEGG:dme:Dmel_CG5490	.	GO:0009986^cellular_component^cell surface`GO:0032154^cellular_component^cleavage furrow`GO:0005769^cellular_component^early endosome`GO:0009897^cellular_component^external side of plasma membrane`GO:0005886^cellular_component^plasma membrane`GO:0019955^molecular_function^cytokine binding`GO:0004896^molecular_function^cytokine receptor activity`GO:0042802^molecular_function^identical protein bind…	.	.	.
a_HQ_transcript/2019	.	.	a_HQ_transcript/2019.p1	3040-3429[+]	SRSF6_RAT^SRSF6_RAT^Q:18-78,H:124-184^70.492%ID^E:1.16e-22^RecName: Full=Serine/arginine-rich splicing factor 6;^Eukaryota; Metazoa; Chordata; Craniata; Vertebrata; Euteleostomi; Mammalia; Eutheria; Euarchontoglires; Glires; Rodentia; Myomorpha; Muroidea; Muridae; Murinae; Rattus	RRM_1:18:71:1.2e-08;	sigP:1^21^0.546	.	.	KEGG:rno:362264	.	GO:0005737^cellular_component^cytoplasm`GO:0016607^cellular_component^nuclear speck`GO:0005634^cellular_component^nucleus`GO:1990904^cellular_component^ribonucleoprotein complex`GO:0003729^molecular_function^mRNA binding`GO:0036002^molecular_function^pre-mRNA binding`GO:0003723^molecular_function^RNA binding`GO:0000380^biological_process^alternative mRNA splicing, via spliceosome`GO:0006376^biolo…	.	.	.
a_HQ_transcript/2020	.	.	a_HQ_transcript/2020.p1	57-2807[+]	ITIH3_MOUSE^ITIH3_MOUSE^Q:26-902,H:45-878^32.669%ID^E:5.26e-136^RecName: Full=Inter-alpha-trypsin inhibitor heavy chain H3;^Eukaryota; Metazoa; Chordata; Craniata; Vertebrata; Euteleostomi; Mammalia; Eutheria; Euarchontoglires; Glires; Rodentia; Myomorpha; Muroidea; Muridae; Murinae; Mus; Mus	VIT:25:138:2.2e-35;VWA_3:269:430:1.8e-18;VWA:269:448:6e-18;VWA_2:269:433:5e-17;ITI_HC_C:697:834:1.6e-10;	sigP:1^17^0.699	.	.	KEGG:mmu:16426	.	GO:0062023^cellular_component^collagen-containing extracellular matrix`GO:0005576^cellular_component^extracellular region`GO:0004867^molecular_function^serine-type endopeptidase inhibitor activity`GO:0030212^biological_process^hyaluronan metabolic process	.	.	.
a_HQ_transcript/2027	.	.	a_HQ_transcript/2027.p1	252-4406[+]	RHG20_RAT^RHG20_RAT^Q:10-384,H:256-631^34.596%ID^E:1.42e-47^RecName: Full=Rho GTPase-activating protein 20;^Eukaryota; Metazoa; Chordata; Craniata; Vertebrata; Euteleostomi; Mammalia; Eutheria; Euarchontoglires; Glires; Rodentia; Myomorpha; Muroidea; Muridae; Murinae; Rattus	RhoGAP:123:266:6e-32;	.	.	.	KEGG:rno:367085	.	GO:0005096^molecular_function^GTPase activator activity`GO:0031267^molecular_function^small GTPase binding`GO:0035023^biological_process^regulation of Rho protein signal transduction`GO:0007165^biological_process^signal transduction	.	.	.
a_HQ_transcript/2031	.	.	a_HQ_transcript/2031.p1	1581-3125[+]	.	.	.	.	.	.	.	.	.	.	.
a_HQ_transcript/2034	.	.	a_HQ_transcript/2034.p1	100-588[+]	.	Ifi-6-16:91:152:1.3e-07;	sigP:1^21^0.886	.	.	.	.	.	.	.	.
a_HQ_transcript/2041	.	.	a_HQ_transcript/2041.p1	178-1152[+]	GGH_BOVIN^GGH_BOVIN^Q:39-321,H:35-318^46.853%ID^E:1.23e-86^RecName: Full=Gamma-glutamyl hydrolase;^Eukaryota; Metazoa; Chordata; Craniata; Vertebrata; Euteleostomi; Mammalia; Eutheria; Laurasiatheria; Artiodactyla; Ruminantia; Pecora; Bovidae; Bovinae; Bos	Peptidase_C26:38:250:4.3e-32;GATase:118:251:3.1e-07;	sigP:1^26^0.923	.	.	KEGG:bta:525303	.	GO:0005615^cellular_component^extracellular space`GO:0005764^cellular_component^lysosome`GO:0042470^cellular_component^melanosome`GO:0005773^cellular_component^vacuole`GO:0034722^molecular_function^gamma-glutamyl-peptidase activity`GO:0046900^biological_process^tetrahydrofolylpolyglutamate metabolic process	.	.	.
a_HQ_transcript/2046	.	.	a_HQ_transcript/2046.p1	77-856[+]	CAH2_PSEHK^CAH2_PSEHK^Q:4-259,H:5-260^52.273%ID^E:3.19e-84^RecName: Full=Carbonic anhydrase 2;^Eukaryota; Metazoa; Chordata; Craniata; Vertebrata; Euteleostomi; Actinopterygii; Neopterygii; Teleostei; Ostariophysi; Cypriniformes; Leuciscidae; Pseudaspininae; Pseudaspius	Carb_anhydrase:4:258:4.6e-84;	.	.	.	.	.	GO:0005737^cellular_component^cytoplasm`GO:0005886^cellular_component^plasma membrane`GO:0004089^molecular_function^carbonate dehydratase activity`GO:0008270^molecular_function^zinc ion binding	.	.	.
a_HQ_transcript/2058	.	.	a_HQ_transcript/2058.p1	147-1469[+]	VPS4A_RAT^VPS4A_RAT^Q:1-439,H:1-436^75.964%ID^E:0^RecName: Full=Vacuolar protein sorting-associated protein 4A {ECO:0000305};^Eukaryota; Metazoa; Chordata; Craniata; Vertebrata; Euteleostomi; Mammalia; Eutheria; Euarchontoglires; Glires; Rodentia; Myomorpha; Muroidea; Muridae; Murinae; Rattus	AAA:166:296:6.1e-41;Vps4_C:377:437:3.1e-28;MIT:6:74:1.5e-21;AAA_22:38:67:5.9e-07;AAA_22:166:251:5.9e-07;	.	.	.	KEGG:rno:246772	.	GO:0005813^cellular_component^centrosome`GO:0005737^cellular_component^cytoplasm`GO:0005829^cellular_component^cytosol`GO:0005769^cellular_component^early endosome`GO:0005768^cellular_component^endosome`GO:0010008^cellular_component^endosome membrane`GO:0090543^cellular_component^Flemming body`GO:0005770^cellular_component^late endosome`GO:0031902^cellular_component^late endosome membrane`GO:0005…	.	.	.
a_HQ_transcript/2059	.	.	a_HQ_transcript/2059.p1	113-790[+]	.	.	.	.	.	.	.	.	.	.	.
a_HQ_transcript/2074	.	.	a_HQ_transcript/2074.p1	107-2572[+]	GRDP1_ARATH^GRDP1_ARATH^Q:6-278,H:14-297^37.024%ID^E:9.42e-49^RecName: Full=Glycine-rich domain-containing protein 1 {ECO:0000303|Ref.4};^Eukaryota; Viridiplantae; Streptophyta; Embryophyta; Tracheophyta; Spermatophyta; Magnoliopsida; eudicotyledons; Gunneridae; Pentapetalae; rosids; malvids; Brassicales; Brassicaceae; Camelineae; Arabidopsis	DUF1399:36:87:2.5e-36;DUF1399:84:222:2.5e-36;	.	.	.	KEGG:ath:AT2G22660	.	GO:0005886^cellular_component^plasma membrane`GO:0009738^biological_process^abscisic acid-activated signaling pathway`GO:0071470^biological_process^cellular response to osmotic stress`GO:0009787^biological_process^regulation of abscisic acid-activated signaling pathway	.	.	.
a_HQ_transcript/2081	.	.	a_HQ_transcript/2081.p1	158-2728[+]	FER_CANLF^FER_CANLF^Q:1-850,H:1-817^37.967%ID^E:0^RecName: Full=Tyrosine-protein kinase Fer;^Eukaryota; Metazoa; Chordata; Craniata; Vertebrata; Euteleostomi; Mammalia; Eutheria; Laurasiatheria; Carnivora; Caniformia; Canidae; Canis	Pkinase_Tyr:595:847:1.2e-86;Pkinase:365:422:3.9e-49;Pkinase:596:845:3.9e-49;SH2:489:560:3.2e-12;FCH:2:81:1.9e-06;FCH:141:147:1.9e-06;FCH:222:248:1.9e-06;FCH:356:370:1.9e-06;	.	.	.	KEGG:cfa:403754	.	GO:0070161^cellular_component^anchoring junction`GO:0005938^cellular_component^cell cortex`GO:0042995^cellular_component^cell projection`GO:0005856^cellular_component^cytoskeleton`GO:0005634^cellular_component^nucleus`GO:0005886^cellular_component^plasma membrane`GO:0005524^molecular_function^ATP binding`GO:0008289^molecular_function^lipid binding`GO:0004715^molecular_function^non-membrane spanni…	.	.	.
a_HQ_transcript/2083	.	.	a_HQ_transcript/2083.p1	72-1916[+]	UBP5_MOUSE^UBP5_MOUSE^Q:11-573,H:16-586^55.882%ID^E:0^RecName: Full=Ubiquitin carboxyl-terminal hydrolase 5;^Eukaryota; Metazoa; Chordata; Craniata; Vertebrata; Euteleostomi; Mammalia; Eutheria; Euarchontoglires; Glires; Rodentia; Myomorpha; Muroidea; Muridae; Murinae; Mus; Mus	UCH:314:578:6.5e-33;zf-UBP:36:70:9.7e-20;zf-UBP:189:261:9.7e-20;	.	.	.	KEGG:mmu:22225	.	GO:0005829^cellular_component^cytosol`GO:0005634^cellular_component^nucleus`GO:0004843^molecular_function^cysteine-type deubiquitinase activity`GO:0043130^molecular_function^ubiquitin binding`GO:0008270^molecular_function^zinc ion binding`GO:2000059^biological_process^negative regulation of ubiquitin-dependent protein catabolic process`GO:0032436^biological_process^positive regulation of proteaso…	.	.	.
a_HQ_transcript/2095	.	.	a_HQ_transcript/2095.p1	104-727[+]	PTTG_MOUSE^PTTG_MOUSE^Q:70-203,H:42-174^44.526%ID^E:3.65e-23^RecName: Full=Pituitary tumor-transforming gene 1 protein-interacting protein;^Eukaryota; Metazoa; Chordata; Craniata; Vertebrata; Euteleostomi; Mammalia; Eutheria; Euarchontoglires; Glires; Rodentia; Myomorpha; Muroidea; Muridae; Murinae; Mus; Mus	.	sigP:1^22^0.887	ExpAA=42.18^PredHel=2^Topology=i7-26o121-143i	.	KEGG:mmu:108705	.	GO:0005737^cellular_component^cytoplasm`GO:0005654^cellular_component^nucleoplasm`GO:0005634^cellular_component^nucleus`GO:0005886^cellular_component^plasma membrane`GO:0002039^molecular_function^p53 binding`GO:0043518^biological_process^negative regulation of DNA damage response, signal transduction by p53 class mediator`GO:1902254^biological_process^negative regulation of intrinsic apoptotic si…	.	.	.
a_HQ_transcript/2100	.	.	a_HQ_transcript/2100.p1	39-1496[+]	MIEAP_DANRE^MIEAP_DANRE^Q:1-464,H:1-489^42.51%ID^E:6.77e-127^RecName: Full=Mitochondria-eating protein;^Eukaryota; Metazoa; Chordata; Craniata; Vertebrata; Euteleostomi; Actinopterygii; Neopterygii; Teleostei; Ostariophysi; Cypriniformes; Danionidae; Danioninae; Danio	.	.	.	.	KEGG:dre:497395	.	GO:0005737^cellular_component^cytoplasm`GO:0043231^cellular_component^intracellular membrane-bounded organelle`GO:0005741^cellular_component^mitochondrial outer membrane`GO:0006974^biological_process^DNA damage response`GO:0035694^biological_process^mitochondrial protein catabolic process`GO:0035695^biological_process^mitophagy by internal vacuole formation`GO:0048545^biological_process^response …	.	.	.
a_HQ_transcript/2116	.	.	a_HQ_transcript/2116.p1	38-3613[+]	LRP6_HUMAN^LRP6_HUMAN^Q:127-1025,H:100-961^26.869%ID^E:5.37e-79^RecName: Full=Low-density lipoprotein receptor-related protein 6;^Eukaryota; Metazoa; Chordata; Craniata; Vertebrata; Euteleostomi; Mammalia; Eutheria; Euarchontoglires; Primates; Haplorrhini; Catarrhini; Hominidae; Homo`LRP6_HUMAN^LRP6_HUMAN^Q:127-999,H:408-1245^25.028%ID^E:1.47e-59^RecName: Full=Low-density lipoprotein receptor-rel…	Ldl_recept_b:134:177:3e-30;Ldl_recept_b:180:225:3e-30;Ldl_recept_b:229:254:3e-30;Ldl_recept_b:459:465:3e-30;Ldl_recept_b:516:544:3e-30;Ldl_recept_b:550:567:3e-30;Ldl_recept_b:684:721:3e-30;Ldl_recept_b:731:768:3e-30;Ldl_recept_b:808:815:3e-30;Ldl_recept_b:818:860:3e-30;Ldl_recept_b:866:885:3e-30;Ldl_recept_b:904:923:3e-30;SGL:137:221:4.1e-10;SGL:224:260:4.1e-10;SGL:412:436:4.1e-10;SGL:525:574:4.1…	sigP:1^21^0.46	ExpAA=30.02^PredHel=1^Topology=o1025-1047i	.	KEGG:hsa:4040	.	GO:0009986^cellular_component^cell surface`GO:0031410^cellular_component^cytoplasmic vesicle`GO:0031901^cellular_component^early endosome membrane`GO:0005783^cellular_component^endoplasmic reticulum`GO:0005576^cellular_component^extracellular region`GO:0045121^cellular_component^membrane raft`GO:0043025^cellular_component^neuronal cell body`GO:0005886^cellular_component^plasma membrane`GO:0045202…	.	.	.
a_HQ_transcript/2119	.	.	a_HQ_transcript/2119.p1	450-2237[+]	TIF1B_RAT^TIF1B_RAT^Q:16-313,H:155-444^22.293%ID^E:9.71e-11^RecName: Full=Transcription intermediary factor 1-beta {ECO:0000305};^Eukaryota; Metazoa; Chordata; Craniata; Vertebrata; Euteleostomi; Mammalia; Eutheria; Euarchontoglires; Glires; Rodentia; Myomorpha; Muroidea; Muridae; Murinae; Rattus	zf-B_box:9:17:6.2e-06;zf-B_box:16:46:6.2e-06;zf-B_box:71:104:6.2e-06;	.	.	.	KEGG:rno:116698	.	GO:0000785^cellular_component^chromatin`GO:0000791^cellular_component^euchromatin`GO:0000792^cellular_component^heterochromatin`GO:0005654^cellular_component^nucleoplasm`GO:0005634^cellular_component^nucleus`GO:0032991^cellular_component^protein-containing complex`GO:0090575^cellular_component^RNA polymerase II transcription regulator complex`GO:0003682^molecular_function^chromatin binding`GO:007…	.	.	.
a_HQ_transcript/2120	.	.	.	.	.	.	.	.	.	.	.	.	.	.	.
a_HQ_transcript/2134	.	.	a_HQ_transcript/2134.p1	177-5012[+]	TASOR_MOUSE^TASOR_MOUSE^Q:36-232,H:123-323^28.037%ID^E:2.22e-11^RecName: Full=Protein TASOR {ECO:0000305};^Eukaryota; Metazoa; Chordata; Craniata; Vertebrata; Euteleostomi; Mammalia; Eutheria; Euarchontoglires; Glires; Rodentia; Myomorpha; Muroidea; Muridae; Murinae; Mus; Mus	DUF3715:60:223:3.1e-19;DUF3715:827:875:3.1e-19;DUF3715:1257:1316:3.1e-19;DUF3715:1427:1487:3.1e-19;	.	.	.	KEGG:mmu:218850	.	GO:0000792^cellular_component^heterochromatin`GO:0005654^cellular_component^nucleoplasm`GO:0003682^molecular_function^chromatin binding`GO:0008595^biological_process^anterior/posterior axis specification, embryo`GO:0060809^biological_process^mesodermal to mesenchymal transition involved in gastrulation`GO:0045814^biological_process^negative regulation of gene expression, epigenetic`GO:0045869^bio…	.	.	.
a_HQ_transcript/2136	.	.	a_HQ_transcript/2136.p1	864-1178[+]	T22D4_MOUSE^T22D4_MOUSE^Q:42-92,H:319-369^78.431%ID^E:3.57e-18^RecName: Full=TSC22 domain family protein 4 {ECO:0000250|UniProtKB:Q9Y3Q8};^Eukaryota; Metazoa; Chordata; Craniata; Vertebrata; Euteleostomi; Mammalia; Eutheria; Euarchontoglires; Glires; Rodentia; Myomorpha; Muroidea; Muridae; Murinae; Mus; Mus	TSC22:42:97:7.2e-26;	.	.	.	KEGG:mmu:78829	.	GO:0005737^cellular_component^cytoplasm`GO:0030425^cellular_component^dendrite`GO:0005634^cellular_component^nucleus`GO:0045202^cellular_component^synapse`GO:0042593^biological_process^glucose homeostasis`GO:0000122^biological_process^negative regulation of transcription by RNA polymerase II`GO:0070050^biological_process^neuron cellular homeostasis`GO:1990138^biological_process^neuron projection …	.	.	.
a_HQ_transcript/2153	.	.	a_HQ_transcript/2153.p1	121-537[+]	CDKA1_MOUSE^CDKA1_MOUSE^Q:83-138,H:59-114^69.643%ID^E:5.36e-24^RecName: Full=Cyclin-dependent kinase 2-associated protein 1;^Eukaryota; Metazoa; Chordata; Craniata; Vertebrata; Euteleostomi; Mammalia; Eutheria; Euarchontoglires; Glires; Rodentia; Myomorpha; Muroidea; Muridae; Murinae; Mus; Mus	CDK2AP:35:137:1.7e-30;	.	.	.	KEGG:mmu:13445	.	GO:0000785^cellular_component^chromatin`GO:0005737^cellular_component^cytoplasm`GO:0005829^cellular_component^cytosol`GO:0005654^cellular_component^nucleoplasm`GO:0005634^cellular_component^nucleus`GO:0016581^cellular_component^NuRD complex`GO:0048471^cellular_component^perinuclear region of cytoplasm`GO:0070182^molecular_function^DNA polymerase binding`GO:0007049^biological_process^cell cycle`GO…	.	.	.
a_HQ_transcript/2154	.	.	a_HQ_transcript/2154.p1	3-986[+]	.	.	.	.	.	.	.	.	.	.	.
a_HQ_transcript/2165	.	.	a_HQ_transcript/2165.p1	118-2298[+]	CTL4_DANRE^CTL4_DANRE^Q:3-724,H:2-723^42.453%ID^E:0^RecName: Full=Choline transporter-like protein 4;^Eukaryota; Metazoa; Chordata; Craniata; Vertebrata; Euteleostomi; Actinopterygii; Neopterygii; Teleostei; Ostariophysi; Cypriniformes; Danionidae; Danioninae; Danio	Choline_transpo:32:87:5.4e-110;Choline_transpo:278:296:5.4e-110;Choline_transpo:344:695:5.4e-110;	.	ExpAA=227.53^PredHel=10^Topology=i35-57o250-272i277-299o335-357i378-400o472-494i515-537o577-599i615-637o652-674i	.	KEGG:dre:393385	.	GO:0016324^cellular_component^apical plasma membrane`GO:0005886^cellular_component^plasma membrane`GO:0015297^molecular_function^antiporter activity`GO:0015220^molecular_function^choline transmembrane transporter activity`GO:0090422^molecular_function^thiamine pyrophosphate transmembrane transporter activity`GO:0008292^biological_process^acetylcholine biosynthetic process`GO:0061526^biological_pr…	.	.	.
a_HQ_transcript/2178	.	.	a_HQ_transcript/2178.p1	102-2891[+]	.	EF_hand_4:27:50:2.5e-16;EF_hand_4:69:84:2.5e-16;EF_hand_4:146:167:2.5e-16;EF_hand_4:260:282:2.5e-16;EF_hand_4:498:524:2.5e-16;EF_hand_4:628:651:2.5e-16;EF_hand_4:738:761:2.5e-16;EF_hand_4:857:879:2.5e-16;efhand:27:51:3.9e-15;efhand:68:85:3.9e-15;efhand:260:282:3.9e-15;efhand:308:321:3.9e-15;efhand:498:520:3.9e-15;efhand:628:652:3.9e-15;efhand:738:745:3.9e-15;efhand:857:881:3.9e-15;EF_hand_5:22:47…	.	.	.	.	.	.	.	.	.
a_HQ_transcript/2188	.	.	a_HQ_transcript/2188.p1	59-2251[+]	STING_CRAGI^STING_CRAGI^Q:39-352,H:68-357^21.136%ID^E:3.05e-11^RecName: Full=Stimulator of interferon genes protein {ECO:0000305};^Eukaryota; Metazoa; Spiralia; Lophotrochozoa; Mollusca; Bivalvia; Autobranchia; Pteriomorphia; Ostreida; Ostreoidea; Ostreidae; Crassostrea	.	.	.	.	.	.	GO:0050135^molecular_function^NADP+ nucleosidase activity`GO:0061809^molecular_function^NAD+ nucleotidase, cyclic ADP-ribose generating`GO:0000166^molecular_function^nucleotide binding`GO:0002218^biological_process^activation of innate immune response`GO:0006914^biological_process^autophagy`GO:0032481^biological_process^positive regulation of type I interferon production`GO:0007165^biological_pro…	.	.	.
a_HQ_transcript/2190	.	.	a_HQ_transcript/2190.p1	3-3776[+]	FAT4_MOUSE^FAT4_MOUSE^Q:1054-1127,H:3873-3929^35.135%ID^E:6.97e-06^RecName: Full=Protocadherin Fat 4;^Eukaryota; Metazoa; Chordata; Craniata; Vertebrata; Euteleostomi; Mammalia; Eutheria; Euarchontoglires; Glires; Rodentia; Myomorpha; Muroidea; Muridae; Murinae; Mus; Mus	.	.	ExpAA=22.27^PredHel=1^Topology=o1139-1161i	.	KEGG:mmu:329628	.	GO:0045177^cellular_component^apical part of cell`GO:0005886^cellular_component^plasma membrane`GO:0005509^molecular_function^calcium ion binding`GO:0001658^biological_process^branching involved in ureteric bud morphogenesis`GO:0098609^biological_process^cell-cell adhesion`GO:0021987^biological_process^cerebral cortex development`GO:0072137^biological_process^condensed mesenchymal cell proliferat…	.	.	.
a_HQ_transcript/2201	.	.	a_HQ_transcript/2201.p1	284-4780[+]	FLNB_HUMAN^FLNB_HUMAN^Q:22-1482,H:14-1535^27.348%ID^E:1.28e-124^RecName: Full=Filamin-B;^Eukaryota; Metazoa; Chordata; Craniata; Vertebrata; Euteleostomi; Mammalia; Eutheria; Euarchontoglires; Primates; Haplorrhini; Catarrhini; Hominidae; Homo`FLNB_HUMAN^FLNB_HUMAN^Q:357-1448,H:564-1706^26.558%ID^E:6.38e-80^RecName: Full=Filamin-B;^Eukaryota; Metazoa; Chordata; Craniata; Vertebrata; Euteleostomi;…	Filamin:344:426:4e-139;Filamin:433:519:4e-139;Filamin:523:608:4e-139;Filamin:612:698:4e-139;Filamin:713:786:4e-139;Filamin:806:877:4e-139;Filamin:890:968:4e-139;Filamin:979:1058:4e-139;Filamin:1104:1156:4e-139;Filamin:1165:1252:4e-139;Filamin:1261:1345:4e-139;Filamin:1353:1443:4e-139;CH:27:128:7.3e-42;CH:138:234:7.3e-42;CH:253:331:7.3e-42;CAMSAP_CH:41:88:7.5e-15;CAMSAP_CH:149:215:7.5e-15;CAMSAP_C…	.	.	.	KEGG:hsa:2317	.	GO:0015629^cellular_component^actin cytoskeleton`GO:0005903^cellular_component^brush border`GO:0005938^cellular_component^cell cortex`GO:0005737^cellular_component^cytoplasm`GO:0005829^cellular_component^cytosol`GO:0070062^cellular_component^extracellular exosome`GO:0005925^cellular_component^focal adhesion`GO:0016020^cellular_component^membrane`GO:0045335^cellular_component^phagocytic vesicle`GO…	.	.	.
a_HQ_transcript/2203	.	.	a_HQ_transcript/2203.p1	138-1814[+]	ASNS_CHICK^ASNS_CHICK^Q:1-536,H:1-539^60.701%ID^E:0^RecName: Full=Asparagine synthetase [glutamine-hydrolyzing];^Eukaryota; Metazoa; Chordata; Craniata; Vertebrata; Euteleostomi; Archelosauria; Archosauria; Dinosauria; Saurischia; Theropoda; Coelurosauria; Aves; Neognathae; Galloanserae; Galliformes; Phasianidae; Phasianinae; Gallus	Asn_synthase:232:464:7.8e-63;GATase_7:49:164:1.4e-25;GATase_6:43:155:3.3e-21;GATase_6:349:359:3.3e-21;GATase_2:66:88:1.9e-06;GATase_2:114:161:1.9e-06;	.	.	.	KEGG:gga:420574	.	GO:0005829^cellular_component^cytosol`GO:0004066^molecular_function^asparagine synthase (glutamine-hydrolyzing) activity`GO:0005524^molecular_function^ATP binding`GO:0006529^biological_process^asparagine biosynthetic process`GO:0042149^biological_process^cellular response to glucose starvation`GO:0006541^biological_process^glutamine metabolic process`GO:0070981^biological_process^L-asparagine bio…	.	.	.
a_HQ_transcript/2220	.	.	a_HQ_transcript/2220.p1	287-4018[+]	CONT_DROME^CONT_DROME^Q:142-1193,H:310-1354^31.901%ID^E:8.52e-145^RecName: Full=Contactin;^Eukaryota; Metazoa; Ecdysozoa; Arthropoda; Hexapoda; Insecta; Pterygota; Neoptera; Endopterygota; Diptera; Brachycera; Muscomorpha; Ephydroidea; Drosophilidae; Drosophila; Sophophora	I-set:191:270:3.4e-52;I-set:289:363:3.4e-52;I-set:407:482:3.4e-52;I-set:491:573:3.4e-52;I-set:590:671:3.4e-52;I-set:677:769:3.4e-52;Ig_2:200:277:1.8e-49;Ig_2:302:362:1.8e-49;Ig_2:405:480:1.8e-49;Ig_2:497:563:1.8e-49;Ig_2:586:671:1.8e-49;Ig_2:684:767:1.8e-49;Ig_3:188:265:3.7e-31;Ig_3:292:360:3.7e-31;Ig_3:396:467:3.7e-31;Ig_3:503:560:3.7e-31;Ig_3:588:658:3.7e-31;Ig_3:703:755:3.7e-31;Ig_3:1006:1021:…	sigP:1^20^0.707	.	.	KEGG:dme:Dmel_CG1084	.	GO:0030424^cellular_component^axon`GO:0005886^cellular_component^plasma membrane`GO:0005918^cellular_component^septate junction`GO:0098552^cellular_component^side of membrane`GO:0098632^molecular_function^cell-cell adhesion mediator activity`GO:0008366^biological_process^axon ensheathment`GO:0007411^biological_process^axon guidance`GO:0061343^biological_process^cell adhesion involved in heart mor…	.	.	.
a_HQ_transcript/2221	.	.	a_HQ_transcript/2221.p1	39-1592[+]	MIEAP_DANRE^MIEAP_DANRE^Q:1-513,H:1-484^43.654%ID^E:1.2e-123^RecName: Full=Mitochondria-eating protein;^Eukaryota; Metazoa; Chordata; Craniata; Vertebrata; Euteleostomi; Actinopterygii; Neopterygii; Teleostei; Ostariophysi; Cypriniformes; Danionidae; Danioninae; Danio	.	.	.	.	KEGG:dre:497395	.	GO:0005737^cellular_component^cytoplasm`GO:0043231^cellular_component^intracellular membrane-bounded organelle`GO:0005741^cellular_component^mitochondrial outer membrane`GO:0006974^biological_process^DNA damage response`GO:0035694^biological_process^mitochondrial protein catabolic process`GO:0035695^biological_process^mitophagy by internal vacuole formation`GO:0048545^biological_process^response …	.	.	.
a_HQ_transcript/2226	.	.	a_HQ_transcript/2226.p1	81-1847[+]	.	GCC2_GCC3:82:120:1.2e-11;GCC2_GCC3:134:160:1.2e-11;	sigP:1^17^0.838	.	.	.	.	.	.	.	.
a_HQ_transcript/2229	.	.	a_HQ_transcript/2229.p1	111-1271[+]	LACH_DROME^LACH_DROME^Q:7-348,H:12-322^30.548%ID^E:4e-35^RecName: Full=Lachesin;^Eukaryota; Metazoa; Ecdysozoa; Arthropoda; Hexapoda; Insecta; Pterygota; Neoptera; Endopterygota; Diptera; Brachycera; Muscomorpha; Ephydroidea; Drosophilidae; Drosophila; Sophophora	I-set:25:122:1.1e-32;I-set:148:220:1.1e-32;I-set:253:343:1.1e-32;Ig_2:33:123:8.8e-21;Ig_2:144:219:8.8e-21;Ig_2:255:344:8.8e-21;Ig_3:32:121:2.2e-18;Ig_3:143:218:2.2e-18;Ig_3:255:332:2.2e-18;V-set:34:121:6.6e-16;V-set:155:219:6.6e-16;V-set:255:341:6.6e-16;ig:38:121:4.2e-15;ig:159:215:4.2e-15;ig:255:330:4.2e-15;	sigP:1^20^0.734	.	.	KEGG:dme:Dmel_CG12369	.	GO:0043005^cellular_component^neuron projection`GO:0005886^cellular_component^plasma membrane`GO:0005918^cellular_component^septate junction`GO:0098552^cellular_component^side of membrane`GO:0042803^molecular_function^protein homodimerization activity`GO:0061343^biological_process^cell adhesion involved in heart morphogenesis`GO:0007156^biological_process^homophilic cell adhesion via plasma membr…	.	.	.
a_HQ_transcript/2231	.	.	a_HQ_transcript/2231.p1	152-4984[+]	HELZ2_HUMAN^HELZ2_HUMAN^Q:512-1611,H:1365-2400^25.903%ID^E:5.88e-78^RecName: Full=3'-5' exoribonuclease HELZ2;^Eukaryota; Metazoa; Chordata; Craniata; Vertebrata; Euteleostomi; Mammalia; Eutheria; Euarchontoglires; Primates; Haplorrhini; Catarrhini; Hominidae; Homo	RNB:267:382:5.2e-74;RNB:747:1116:5.2e-74;	.	.	.	KEGG:hsa:85441	.	GO:0005737^cellular_component^cytoplasm`GO:0005829^cellular_component^cytosol`GO:0016020^cellular_component^membrane`GO:0005654^cellular_component^nucleoplasm`GO:0043186^cellular_component^P granule`GO:0005524^molecular_function^ATP binding`GO:0016887^molecular_function^ATP hydrolysis activity`GO:0003677^molecular_function^DNA binding`GO:0008859^molecular_function^exoribonuclease II activity`GO:0…	.	.	.
a_HQ_transcript/2241	.	.	a_HQ_transcript/2241.p1	904-1491[+]	MIEAP_DANRE^MIEAP_DANRE^Q:4-186,H:278-449^50.82%ID^E:1.3e-55^RecName: Full=Mitochondria-eating protein;^Eukaryota; Metazoa; Chordata; Craniata; Vertebrata; Euteleostomi; Actinopterygii; Neopterygii; Teleostei; Ostariophysi; Cypriniformes; Danionidae; Danioninae; Danio	.	.	.	.	KEGG:dre:497395	.	GO:0005737^cellular_component^cytoplasm`GO:0043231^cellular_component^intracellular membrane-bounded organelle`GO:0005741^cellular_component^mitochondrial outer membrane`GO:0006974^biological_process^DNA damage response`GO:0035694^biological_process^mitochondrial protein catabolic process`GO:0035695^biological_process^mitophagy by internal vacuole formation`GO:0048545^biological_process^response …	.	.	.
a_HQ_transcript/2251	.	.	a_HQ_transcript/2251.p1	65-3583[+]	DYH10_HUMAN^DYH10_HUMAN^Q:3-1172,H:3302-4471^72.735%ID^E:0^RecName: Full=Dynein axonemal heavy chain 10;^Eukaryota; Metazoa; Chordata; Craniata; Vertebrata; Euteleostomi; Mammalia; Eutheria; Euarchontoglires; Primates; Haplorrhini; Catarrhini; Hominidae; Homo	Dynein_heavy:222:274:1.6e-238;Dynein_heavy:462:1170:1.6e-238;AAA_9:99:329:5.4e-57;AAA_9:611:639:5.4e-57;MT:4:80:1.6e-13;	.	.	.	KEGG:hsa:196385	.	GO:0097729^cellular_component^9+2 motile cilium`GO:0005930^cellular_component^axoneme`GO:0030286^cellular_component^dynein complex`GO:0005874^cellular_component^microtubule`GO:0005524^molecular_function^ATP binding`GO:0016887^molecular_function^ATP hydrolysis activity`GO:0045505^molecular_function^dynein intermediate chain binding`GO:0051959^molecular_function^dynein light intermediate chain bind…	.	.	.
a_HQ_transcript/2252	.	.	a_HQ_transcript/2252.p1	74-4372[+]	L2GL1_RAT^L2GL1_RAT^Q:333-1094,H:229-848^29.359%ID^E:1.09e-62^RecName: Full=Lethal(2) giant larvae protein homolog 1;^Eukaryota; Metazoa; Chordata; Craniata; Vertebrata; Euteleostomi; Mammalia; Eutheria; Euarchontoglires; Glires; Rodentia; Myomorpha; Muroidea; Muridae; Murinae; Rattus`L2GL1_RAT^L2GL1_RAT^Q:38-229,H:21-221^28.846%ID^E:2.28e-08^RecName: Full=Lethal(2) giant larvae protein homolog 1…	LLGL:393:505:4.5e-17;	.	.	.	.	.	GO:0030424^cellular_component^axon`GO:0016323^cellular_component^basolateral plasma membrane`GO:0030864^cellular_component^cortical actin cytoskeleton`GO:0005737^cellular_component^cytoplasm`GO:0005856^cellular_component^cytoskeleton`GO:0031901^cellular_component^early endosome membrane`GO:0000137^cellular_component^Golgi cis cisterna`GO:0000139^cellular_component^Golgi membrane`GO:0035748^cellul…	.	.	.
a_HQ_transcript/2253	.	.	a_HQ_transcript/2253.p1	71-2890[+]	CCD39_XENTR^CCD39_XENTR^Q:8-881,H:2-875^57.094%ID^E:0^RecName: Full=Coiled-coil domain-containing protein 39;^Eukaryota; Metazoa; Chordata; Craniata; Vertebrata; Euteleostomi; Amphibia; Batrachia; Anura; Pipoidea; Pipidae; Xenopodinae; Xenopus; Silurana	.	.	.	.	KEGG:xtr:779795	.	GO:0005930^cellular_component^axoneme`GO:0005576^cellular_component^extracellular region`GO:0070286^biological_process^axonemal dynein complex assembly`GO:0060285^biological_process^cilium-dependent cell motility`GO:0060287^biological_process^epithelial cilium movement involved in determination of left/right asymmetry`GO:0036159^biological_process^inner dynein arm assembly	.	.	.
a_HQ_transcript/2268	.	.	a_HQ_transcript/2268.p1	154-2316[+]	MTA1_MOUSE^MTA1_MOUSE^Q:1-709,H:1-691^57.49%ID^E:0^RecName: Full=Metastasis-associated protein MTA1;^Eukaryota; Metazoa; Chordata; Craniata; Vertebrata; Euteleostomi; Mammalia; Eutheria; Euarchontoglires; Glires; Rodentia; Myomorpha; Muroidea; Muridae; Murinae; Mus; Mus	BAH:4:151:2.6e-31;ELM2:154:206:7.6e-09;GATA:370:406:6.7e-08;	.	.	.	.	.	GO:0005737^cellular_component^cytoplasm`GO:0005829^cellular_component^cytosol`GO:0005783^cellular_component^endoplasmic reticulum`GO:0005794^cellular_component^Golgi apparatus`GO:0043231^cellular_component^intracellular membrane-bounded organelle`GO:0005874^cellular_component^microtubule`GO:0005635^cellular_component^nuclear envelope`GO:0005654^cellular_component^nucleoplasm`GO:0005634^cellular_c…	.	.	.
a_HQ_transcript/2272	.	.	a_HQ_transcript/2272.p1	1952-4903[+]	GLSN_MEDSA^GLSN_MEDSA^Q:1-963,H:680-1649^56.765%ID^E:0^RecName: Full=Glutamate synthase [NADH], amyloplastic;^Eukaryota; Viridiplantae; Streptophyta; Embryophyta; Tracheophyta; Spermatophyta; Magnoliopsida; eudicotyledons; Gunneridae; Pentapetalae; rosids; fabids; Fabales; Fabaceae; Papilionoideae; 50 kb inversion clade; NPAAA clade; Hologalegina; IRL clade; Trifolieae; Medicago	Glu_synthase:69:93:1.6e-157;Glu_synthase:240:609:1.6e-157;GXGXG:690:886:9.3e-66;Glu_syn_central:3:181:2e-64;Glu_syn_central:659:698:2e-64;	.	.	.	.	.	GO:0009501^cellular_component^amyloplast`GO:0051538^molecular_function^3 iron, 4 sulfur cluster binding`GO:0050660^molecular_function^flavin adenine dinucleotide binding`GO:0010181^molecular_function^FMN binding`GO:0016040^molecular_function^glutamate synthase (NADH) activity`GO:0005506^molecular_function^iron ion binding`GO:0006541^biological_process^glutamine metabolic process`GO:0097054^biolog…	.	.	.
a_HQ_transcript/2276	.	.	a_HQ_transcript/2276.p1	1-3471[+]	SRBP1_MOUSE^SRBP1_MOUSE^Q:328-1142,H:275-1125^41.876%ID^E:8.68e-177^RecName: Full=Sterol regulatory element-binding protein 1 {ECO:0000303|PubMed:10052151, ECO:0000303|PubMed:9062340};^Eukaryota; Metazoa; Chordata; Craniata; Vertebrata; Euteleostomi; Mammalia; Eutheria; Euarchontoglires; Glires; Rodentia; Myomorpha; Muroidea; Muridae; Murinae; Mus; Mus	HLH:373:421:3.4e-15;	.	.	.	KEGG:mmu:20787	.	GO:0005737^cellular_component^cytoplasm`GO:0005783^cellular_component^endoplasmic reticulum`GO:0005789^cellular_component^endoplasmic reticulum membrane`GO:0012507^cellular_component^ER to Golgi transport vesicle membrane`GO:0000139^cellular_component^Golgi membrane`GO:0016020^cellular_component^membrane`GO:0005654^cellular_component^nucleoplasm`GO:0005634^cellular_component^nucleus`GO:0032991^ce…	.	.	.
a_HQ_transcript/2289	.	.	a_HQ_transcript/2289.p1	197-1951[+]	CG025_RAT^CG025_RAT^Q:388-580,H:217-409^53.886%ID^E:2.06e-59^RecName: Full=UPF0415 protein C7orf25 homolog;^Eukaryota; Metazoa; Chordata; Craniata; Vertebrata; Euteleostomi; Mammalia; Eutheria; Euarchontoglires; Glires; Rodentia; Myomorpha; Muroidea; Muridae; Murinae; Rattus`CG025_RAT^CG025_RAT^Q:14-224,H:6-217^39.726%ID^E:2.34e-39^RecName: Full=UPF0415 protein C7orf25 homolog;^Eukaryota; Metazoa…	DUF1308:40:202:5.1e-87;DUF1308:410:572:5.1e-87;	.	.	.	KEGG:rno:307008	.	.	.	.	.
a_HQ_transcript/2298	.	.	a_HQ_transcript/2298.p1	352-1446[+]	GLNA_MOUSE^GLNA_MOUSE^Q:8-364,H:7-363^70.308%ID^E:0^RecName: Full=Glutamine synthetase {ECO:0000303|PubMed:30158707};^Eukaryota; Metazoa; Chordata; Craniata; Vertebrata; Euteleostomi; Mammalia; Eutheria; Euarchontoglires; Glires; Rodentia; Myomorpha; Muroidea; Muridae; Murinae; Mus; Mus	Gln-synt_C:112:358:1.5e-62;Gln-synt_N:27:104:2.2e-21;	.	.	.	KEGG:mmu:14645	.	GO:0043679^cellular_component^axon terminus`GO:0044297^cellular_component^cell body`GO:0042995^cellular_component^cell projection`GO:0005737^cellular_component^cytoplasm`GO:0005829^cellular_component^cytosol`GO:0005783^cellular_component^endoplasmic reticulum`GO:0097386^cellular_component^glial cell projection`GO:0005739^cellular_component^mitochondrion`GO:0043209^cellular_component^myelin sheath…	.	.	.
a_HQ_transcript/2306	.	.	a_HQ_transcript/2306.p1	313-3327[+]	HMCN2_HUMAN^HMCN2_HUMAN^Q:71-604,H:1578-2065^23.571%ID^E:4.47e-17^RecName: Full=Hemicentin-2 {ECO:0000305};^Eukaryota; Metazoa; Chordata; Craniata; Vertebrata; Euteleostomi; Mammalia; Eutheria; Euarchontoglires; Primates; Haplorrhini; Catarrhini; Hominidae; Homo`HMCN2_HUMAN^HMCN2_HUMAN^Q:60-632,H:3819-4331^24.411%ID^E:2.14e-13^RecName: Full=Hemicentin-2 {ECO:0000305};^Eukaryota; Metazoa; Chordata…	Ig_2:22:99:5.9e-31;Ig_2:135:217:5.9e-31;Ig_2:236:319:5.9e-31;Ig_2:345:420:5.9e-31;Ig_2:443:523:5.9e-31;Ig_2:538:606:5.9e-31;Ig_2:878:888:5.9e-31;I-set:75:100:9.6e-29;I-set:135:215:9.6e-29;I-set:263:314:9.6e-29;I-set:342:421:9.6e-29;I-set:442:516:9.6e-29;I-set:581:606:9.6e-29;I-set:697:729:9.6e-29;C2-set_2:89:102:1e-23;C2-set_2:122:210:1e-23;C2-set_2:240:317:1e-23;C2-set_2:340:418:1e-23;C2-set_2:4…	sigP:1^20^0.953	ExpAA=43.32^PredHel=2^Topology=i5-27o854-876i	.	KEGG:hsa:256158	.	GO:0030424^cellular_component^axon`GO:0032154^cellular_component^cleavage furrow`GO:0062023^cellular_component^collagen-containing extracellular matrix`GO:0005576^cellular_component^extracellular region`GO:0043025^cellular_component^neuronal cell body`GO:0005886^cellular_component^plasma membrane`GO:0008046^molecular_function^axon guidance receptor activity`GO:0005509^molecular_function^calcium i…	.	.	.
a_HQ_transcript/2309	.	.	a_HQ_transcript/2309.p1	54-1442[+]	EF1A_ORYLA^EF1A_ORYLA^Q:1-451,H:1-451^88.027%ID^E:0^RecName: Full=Elongation factor 1-alpha;^Eukaryota; Metazoa; Chordata; Craniata; Vertebrata; Euteleostomi; Actinopterygii; Neopterygii; Teleostei; Neoteleostei; Acanthomorphata; Ovalentaria; Atherinomorphae; Beloniformes; Adrianichthyidae; Oryziinae; Oryzias	GTP_EFTU:6:237:1.5e-55;GTP_EFTU_D3:298:313:8.2e-35;GTP_EFTU_D3:334:441:8.2e-35;GTP_EFTU_D2:10:23:3.6e-18;GTP_EFTU_D2:260:326:3.6e-18;GTP_EFTU_D2:434:446:3.6e-18;	.	.	.	KEGG:ola:100049188	.	GO:0005737^cellular_component^cytoplasm`GO:0005525^molecular_function^GTP binding`GO:0003924^molecular_function^GTPase activity`GO:0003746^molecular_function^translation elongation factor activity`GO:0006412^biological_process^translation`GO:0006414^biological_process^translational elongation	.	.	.
a_HQ_transcript/2310	.	.	a_HQ_transcript/2310.p1	233-3106[+]	VWDE_HUMAN^VWDE_HUMAN^Q:551-809,H:832-1094^22.059%ID^E:8.24e-06^RecName: Full=von Willebrand factor D and EGF domain-containing protein;^Eukaryota; Metazoa; Chordata; Craniata; Vertebrata; Euteleostomi; Mammalia; Eutheria; Euarchontoglires; Primates; Haplorrhini; Catarrhini; Hominidae; Homo	.	.	ExpAA=22.64^PredHel=1^Topology=o829-851i	.	KEGG:hsa:221806	.	GO:0009986^cellular_component^cell surface`GO:0005576^cellular_component^extracellular region`GO:0005102^molecular_function^signaling receptor binding`GO:0048856^biological_process^anatomical structure development	.	.	.
a_HQ_transcript/2312	.	.	a_HQ_transcript/2312.p1	118-1740[+]	TCPE_MACFA^TCPE_MACFA^Q:1-534,H:1-534^73.97%ID^E:0^RecName: Full=T-complex protein 1 subunit epsilon;^Eukaryota; Metazoa; Chordata; Craniata; Vertebrata; Euteleostomi; Mammalia; Eutheria; Euarchontoglires; Primates; Haplorrhini; Catarrhini; Cercopithecidae; Cercopithecinae; Macaca	Cpn60_TCP1:45:533:8.1e-145;	.	.	.	.	.	GO:0044297^cellular_component^cell body`GO:0005813^cellular_component^centrosome`GO:0005832^cellular_component^chaperonin-containing T-complex`GO:0005874^cellular_component^microtubule`GO:0005524^molecular_function^ATP binding`GO:0016887^molecular_function^ATP hydrolysis activity`GO:0140662^molecular_function^ATP-dependent protein folding chaperone`GO:0048487^molecular_function^beta-tubulin bindi…	.	.	.
a_HQ_transcript/2315	.	.	a_HQ_transcript/2315.p1	11-1318[+]	TTC5_BOVIN^TTC5_BOVIN^Q:10-419,H:13-424^49.272%ID^E:4.18e-136^RecName: Full=Tetratricopeptide repeat protein 5 {ECO:0000250|UniProtKB:Q8N0Z6};^Eukaryota; Metazoa; Chordata; Craniata; Vertebrata; Euteleostomi; Mammalia; Eutheria; Laurasiatheria; Artiodactyla; Ruminantia; Pecora; Bovidae; Bovinae; Bos	TPR_11:65:116:1.2e-13;TPR_11:154:188:1.2e-13;TPR_11:204:250:1.2e-13;TPR_2:79:98:4.8e-10;TPR_2:101:129:4.8e-10;TPR_2:155:171:4.8e-10;TPR_2:178:186:4.8e-10;TPR_2:219:251:4.8e-10;TPR_8:70:97:3.5e-08;TPR_8:101:127:3.5e-08;TPR_8:136:145:3.5e-08;TPR_8:177:188:3.5e-08;TPR_8:221:250:3.5e-08;TPR_1:59:73:2.2e-07;TPR_1:84:98:2.2e-07;TPR_1:100:123:2.2e-07;TPR_1:177:187:2.2e-07;TPR_1:219:252:2.2e-07;TPR_17:62…	.	.	.	KEGG:bta:510757	.	GO:0031410^cellular_component^cytoplasmic vesicle`GO:0005829^cellular_component^cytosol`GO:0005759^cellular_component^mitochondrial matrix`GO:0005739^cellular_component^mitochondrion`GO:0005634^cellular_component^nucleus`GO:0009267^biological_process^cellular response to starvation`GO:0006974^biological_process^DNA damage response`GO:0006281^biological_process^DNA repair	.	.	.
a_HQ_transcript/2321	.	.	a_HQ_transcript/2321.p1	3-1406[-]	.	.	.	ExpAA=272.41^PredHel=14^Topology=i21-43o48-70i77-99o104-126i133-155o160-182i189-211o215-237i244-266o286-308i315-337o357-379i399-421o426-448i	.	.	.	.	.	.	.
a_HQ_transcript/2327	.	.	a_HQ_transcript/2327.p1	250-3864[+]	CL190_DROME^CL190_DROME^Q:1144-1199,H:254-309^42.857%ID^E:7.66e-08^RecName: Full=Restin homolog;^Eukaryota; Metazoa; Ecdysozoa; Arthropoda; Hexapoda; Insecta; Pterygota; Neoptera; Endopterygota; Diptera; Brachycera; Muscomorpha; Ephydroidea; Drosophilidae; Drosophila; Sophophora	CAP_GLY:1137:1196:1.3e-17;	.	.	.	KEGG:dme:Dmel_CG5020	.	GO:0030424^cellular_component^axon`GO:0044295^cellular_component^axonal growth cone`GO:0045169^cellular_component^fusome`GO:0005794^cellular_component^Golgi apparatus`GO:0000776^cellular_component^kinetochore`GO:0005875^cellular_component^microtubule associated complex`GO:0035371^cellular_component^microtubule plus-end`GO:0005876^cellular_component^spindle microtubule`GO:0003779^molecular_functio…	.	.	.
a_HQ_transcript/2334	.	.	a_HQ_transcript/2334.p1	3-4940[+]	PKHL1_MOUSE^PKHL1_MOUSE^Q:3-1604,H:1084-2687^35.081%ID^E:0^RecName: Full=Fibrocystin-L;^Eukaryota; Metazoa; Chordata; Craniata; Vertebrata; Euteleostomi; Mammalia; Eutheria; Euarchontoglires; Glires; Rodentia; Myomorpha; Muroidea; Muridae; Murinae; Mus; Mus`PKHL1_MOUSE^PKHL1_MOUSE^Q:1077-1549,H:3018-3470^26.121%ID^E:1.2e-26^RecName: Full=Fibrocystin-L;^Eukaryota; Metazoa; Chordata; Craniata; Vert…	TIG:1:73:5.4e-91;TIG:80:160:5.4e-91;TIG:175:235:5.4e-91;TIG:251:314:5.4e-91;TIG:411:439:5.4e-91;TIG:503:545:5.4e-91;TIG:581:663:5.4e-91;TIG:667:738:5.4e-91;TIG:753:832:5.4e-91;TIG:838:916:5.4e-91;TIG:920:999:5.4e-91;TIG:1005:1070:5.4e-91;TIG:1246:1263:5.4e-91;G8:106:178:8.6e-25;G8:1099:1220:8.6e-25;	.	.	.	KEGG:mmu:192190	.	GO:0016020^cellular_component^membrane`GO:0120234^cellular_component^stereocilium coat`GO:0032426^cellular_component^stereocilium tip`GO:0007605^biological_process^sensory perception of sound	.	.	.
a_HQ_transcript/2335	.	.	a_HQ_transcript/2335.p1	75-1718[+]	ODAD3_MOUSE^ODAD3_MOUSE^Q:8-538,H:58-587^38.649%ID^E:4.25e-96^RecName: Full=Outer dynein arm-docking complex subunit 3;^Eukaryota; Metazoa; Chordata; Craniata; Vertebrata; Euteleostomi; Mammalia; Eutheria; Euarchontoglires; Glires; Rodentia; Myomorpha; Muroidea; Muridae; Murinae; Mus; Mus	.	.	.	.	KEGG:mmu:77609	.	GO:0005930^cellular_component^axoneme`GO:0005814^cellular_component^centriole`GO:0036064^cellular_component^ciliary basal body`GO:0035253^cellular_component^ciliary rootlet`GO:0097542^cellular_component^ciliary tip`GO:0005929^cellular_component^cilium`GO:0005576^cellular_component^extracellular region`GO:0120228^cellular_component^outer dynein arm docking complex`GO:0007420^biological_process^bra…	.	.	.
a_HQ_transcript/2362	.	.	a_HQ_transcript/2362.p1	712-3678[+]	CELR3_HUMAN^CELR3_HUMAN^Q:9-651,H:370-957^26.778%ID^E:3.99e-30^RecName: Full=Cadherin EGF LAG seven-pass G-type receptor 3;^Eukaryota; Metazoa; Chordata; Craniata; Vertebrata; Euteleostomi; Mammalia; Eutheria; Euarchontoglires; Primates; Haplorrhini; Catarrhini; Hominidae; Homo`CELR3_HUMAN^CELR3_HUMAN^Q:15-537,H:699-1168^25.376%ID^E:9.71e-18^RecName: Full=Cadherin EGF LAG seven-pass G-type recept…	Cadherin:13:64:1.8e-50;Cadherin:78:169:1.8e-50;Cadherin:183:282:1.8e-50;Cadherin:298:398:1.8e-50;Cadherin:465:504:1.8e-50;Cadherin:563:645:1.8e-50;	.	ExpAA=23.12^PredHel=1^Topology=o798-820i	.	KEGG:hsa:1951	.	GO:0016020^cellular_component^membrane`GO:0005886^cellular_component^plasma membrane`GO:0005509^molecular_function^calcium ion binding`GO:0004930^molecular_function^G protein-coupled receptor activity`GO:0098609^biological_process^cell-cell adhesion`GO:0036514^biological_process^dopaminergic neuron axon guidance`GO:0007186^biological_process^G protein-coupled receptor signaling pathway`GO:0007156…	.	.	.
a_HQ_transcript/2365	.	.	a_HQ_transcript/2365.p1	2-1240[+]	PLIN2_PIG^PLIN2_PIG^Q:13-411,H:1-406^26.442%ID^E:3.27e-40^RecName: Full=Perilipin-2;^Eukaryota; Metazoa; Chordata; Craniata; Vertebrata; Euteleostomi; Mammalia; Eutheria; Laurasiatheria; Artiodactyla; Suina; Suidae; Sus	Perilipin:20:399:2.2e-65;	.	.	.	.	.	GO:0005829^cellular_component^cytosol`GO:0005622^cellular_component^intracellular anatomical structure`GO:0005811^cellular_component^lipid droplet`GO:0016020^cellular_component^membrane`GO:0042149^biological_process^cellular response to glucose starvation`GO:1905691^biological_process^lipid droplet disassembly`GO:0019915^biological_process^lipid storage`GO:0010890^biological_process^positive regu…	.	.	.
a_HQ_transcript/2376	.	.	a_HQ_transcript/2376.p1	96-1640[+]	PUR1_HUMAN^PUR1_HUMAN^Q:20-514,H:4-517^64.078%ID^E:0^RecName: Full=Amidophosphoribosyltransferase {ECO:0000303|PubMed:8380692};^Eukaryota; Metazoa; Chordata; Craniata; Vertebrata; Euteleostomi; Mammalia; Eutheria; Euarchontoglires; Primates; Haplorrhini; Catarrhini; Hominidae; Homo	GATase_2:28:71:3.1e-25;GATase_2:87:226:3.1e-25;GATase_6:98:226:8.4e-16;Pribosyltran:324:434:9e-15;GATase_7:106:226:2e-14;GATase_4:96:195:7.3e-06;	.	.	.	KEGG:hsa:5471	.	GO:0005829^cellular_component^cytosol`GO:0051539^molecular_function^4 iron, 4 sulfur cluster binding`GO:0004044^molecular_function^amidophosphoribosyltransferase activity`GO:0046872^molecular_function^metal ion binding`GO:0044208^biological_process^'de novo' AMP biosynthetic process`GO:0006189^biological_process^'de novo' IMP biosynthetic process`GO:0097294^biological_process^'de novo' XMP biosyn…	.	.	.
a_HQ_transcript/2377	.	.	a_HQ_transcript/2377.p1	62-1396[+]	.	.	.	.	.	.	.	.	.	.	.
a_HQ_transcript/2381	.	.	a_HQ_transcript/2381.p1	1-1773[+]	SYNC_BOVIN^SYNC_BOVIN^Q:43-590,H:12-559^69.161%ID^E:0^RecName: Full=Asparagine--tRNA ligase, cytoplasmic;^Eukaryota; Metazoa; Chordata; Craniata; Vertebrata; Euteleostomi; Mammalia; Eutheria; Laurasiatheria; Artiodactyla; Ruminantia; Pecora; Bovidae; Bovinae; Bos	tRNA-synt_2:111:132:9.2e-77;tRNA-synt_2:269:583:9.2e-77;tRNA_anti:170:249:8.6e-12;	.	.	.	KEGG:bta:616033	.	GO:0005737^cellular_component^cytoplasm`GO:0031090^cellular_component^organelle membrane`GO:0004816^molecular_function^asparagine-tRNA ligase activity`GO:0005524^molecular_function^ATP binding`GO:0003676^molecular_function^nucleic acid binding`GO:0006421^biological_process^asparaginyl-tRNA aminoacylation	.	.	.
a_HQ_transcript/2382	.	.	a_HQ_transcript/2382.p1	3-3221[+]	CO1A2_RAT^CO1A2_RAT^Q:3-1071,H:127-1371^37.174%ID^E:6.97e-123^RecName: Full=Collagen alpha-2(I) chain;^Eukaryota; Metazoa; Chordata; Craniata; Vertebrata; Euteleostomi; Mammalia; Eutheria; Euarchontoglires; Glires; Rodentia; Myomorpha; Muroidea; Muridae; Murinae; Rattus`CO1A2_RAT^CO1A2_RAT^Q:36-762,H:75-904^39.397%ID^E:1.04e-67^RecName: Full=Collagen alpha-2(I) chain;^Eukaryota; Metazoa; Chordata…	Collagen:3:61:3.3e-113;Collagen:51:98:3.3e-113;Collagen:93:147:3.3e-113;Collagen:150:205:3.3e-113;Collagen:243:287:3.3e-113;Collagen:308:344:3.3e-113;Collagen:526:526:3.3e-113;Collagen:711:769:3.3e-113;Collagen:786:794:3.3e-113;COLFI:870:1071:4.6e-55;	.	.	.	KEGG:rno:84352	.	GO:0005581^cellular_component^collagen trimer`GO:0005584^cellular_component^collagen type I trimer`GO:0062023^cellular_component^collagen-containing extracellular matrix`GO:0005576^cellular_component^extracellular region`GO:0005615^cellular_component^extracellular space`GO:0030020^molecular_function^extracellular matrix structural constituent conferring tensile strength`GO:0042802^molecular_funct…	.	.	.
a_HQ_transcript/2385	.	.	a_HQ_transcript/2385.p1	120-4478[+]	TRNK1_HUMAN^TRNK1_HUMAN^Q:373-1140,H:1855-2604^21.685%ID^E:1.76e-12^RecName: Full=TPR and ankyrin repeat-containing protein 1;^Eukaryota; Metazoa; Chordata; Craniata; Vertebrata; Euteleostomi; Mammalia; Eutheria; Euarchontoglires; Primates; Haplorrhini; Catarrhini; Hominidae; Homo	zf-B_box:27:72:2.5e-09;zf-B_box:85:117:2.5e-09;	.	.	.	KEGG:hsa:9881	.	.	.	.	.
a_HQ_transcript/2387	.	.	a_HQ_transcript/2387.p1	471-4919[+]	PAR14_HUMAN^PAR14_HUMAN^Q:623-1475,H:151-978^22.311%ID^E:7.39e-43^RecName: Full=Protein mono-ADP-ribosyltransferase PARP14 {ECO:0000305};^Eukaryota; Metazoa; Chordata; Craniata; Vertebrata; Euteleostomi; Mammalia; Eutheria; Euarchontoglires; Primates; Haplorrhini; Catarrhini; Hominidae; Homo`PAR14_HUMAN^PAR14_HUMAN^Q:1313-1473,H:1026-1188^28.659%ID^E:1.39e-12^RecName: Full=Protein mono-ADP-ribosy…	Macro:1319:1434:1.2e-29;Macro:1434:1461:1.2e-29;RRM_6:10:54:3.8e-15;RRM_6:109:128:3.8e-15;RRM_6:204:233:3.8e-15;RRM_6:298:318:3.8e-15;RRM_6:371:405:3.8e-15;RRM_6:460:498:3.8e-15;RRM_6:623:663:3.8e-15;RRM_6:698:765:3.8e-15;NID:80:97:5.7e-10;NID:112:196:5.7e-10;NID:210:288:5.7e-10;NID:302:325:5.7e-10;NID:358:375:5.7e-10;NID:387:416:5.7e-10;NID:473:502:5.7e-10;NID:581:609:5.7e-10;NID:700:728:5.7e-10…	.	.	.	KEGG:hsa:54625	.	GO:0005737^cellular_component^cytoplasm`GO:0005829^cellular_component^cytosol`GO:0016020^cellular_component^membrane`GO:0005634^cellular_component^nucleus`GO:0005886^cellular_component^plasma membrane`GO:0019899^molecular_function^enzyme binding`GO:0003950^molecular_function^NAD+ ADP-ribosyltransferase activity`GO:0070403^molecular_function^NAD+ binding`GO:1990404^molecular_function^NAD+-protein …	.	.	.
a_HQ_transcript/2388	.	.	a_HQ_transcript/2388.p1	1364-3472[+]	.	.	.	.	.	.	.	.	.	.	.
a_HQ_transcript/2403	.	.	a_HQ_transcript/2403.p1	62-844[+]	DX39B_CANLF^DX39B_CANLF^Q:1-244,H:1-245^83.673%ID^E:1.02e-147^RecName: Full=Spliceosome RNA helicase DDX39B;^Eukaryota; Metazoa; Chordata; Craniata; Vertebrata; Euteleostomi; Mammalia; Eutheria; Laurasiatheria; Carnivora; Caniformia; Canidae; Canis	DEAD:69:234:3.6e-38;	.	.	.	KEGG:cfa:474839	.	GO:0005737^cellular_component^cytoplasm`GO:0016607^cellular_component^nuclear speck`GO:0005681^cellular_component^spliceosomal complex`GO:0000346^cellular_component^transcription export complex`GO:0005687^cellular_component^U4 snRNP`GO:0005688^cellular_component^U6 snRNP`GO:0005524^molecular_function^ATP binding`GO:0016887^molecular_function^ATP hydrolysis activity`GO:0043008^molecular_function^A…	.	.	.
a_HQ_transcript/2405	.	.	.	.	.	.	.	.	.	.	.	.	.	.	.
a_HQ_transcript/2417	.	.	a_HQ_transcript/2417.p1	23-1348[+]	HGD_HUMAN^HGD_HUMAN^Q:4-432,H:3-435^71.363%ID^E:0^RecName: Full=Homogentisate 1,2-dioxygenase;^Eukaryota; Metazoa; Chordata; Craniata; Vertebrata; Euteleostomi; Mammalia; Eutheria; Euarchontoglires; Primates; Haplorrhini; Catarrhini; Hominidae; Homo	HgmA:6:431:1.9e-203;	.	.	.	KEGG:hsa:3081	.	GO:0005829^cellular_component^cytosol`GO:0070062^cellular_component^extracellular exosome`GO:0004411^molecular_function^homogentisate 1,2-dioxygenase activity`GO:0042802^molecular_function^identical protein binding`GO:0046872^molecular_function^metal ion binding`GO:0006559^biological_process^L-phenylalanine catabolic process`GO:0006572^biological_process^tyrosine catabolic process	.	.	.
a_HQ_transcript/2418	.	.	a_HQ_transcript/2418.p1	449-1804[+]	S22AL_MOUSE^S22AL_MOUSE^Q:4-438,H:144-535^30.963%ID^E:8.08e-62^RecName: Full=Solute carrier family 22 member 21;^Eukaryota; Metazoa; Chordata; Craniata; Vertebrata; Euteleostomi; Mammalia; Eutheria; Euarchontoglires; Glires; Rodentia; Myomorpha; Muroidea; Muridae; Murinae; Mus; Mus	MFS_1:6:384:4.9e-44;MFS_1:284:429:4.9e-44;Sugar_tr:5:161:4.3e-23;Sugar_tr:233:401:4.3e-23;	.	ExpAA=225.63^PredHel=11^Topology=o5-24i31-50o56-78i90-112o122-144i245-267o272-294i303-320o335-357i369-388o393-415i	.	KEGG:mmu:56517	.	GO:0016324^cellular_component^apical plasma membrane`GO:0009925^cellular_component^basal plasma membrane`GO:0016323^cellular_component^basolateral plasma membrane`GO:0031526^cellular_component^brush border membrane`GO:0005737^cellular_component^cytoplasm`GO:0005829^cellular_component^cytosol`GO:0005783^cellular_component^endoplasmic reticulum`GO:0005778^cellular_component^peroxisomal membrane`GO:…	.	.	.
a_HQ_transcript/2438	.	.	a_HQ_transcript/2438.p1	78-752[+]	.	.	sigP:1^22^0.788	.	.	.	.	.	.	.	.
a_HQ_transcript/2447	.	.	a_HQ_transcript/2447.p1	116-1180[+]	PNCA_ECOLI^PNCA_ECOLI^Q:96-312,H:2-197^36.53%ID^E:2.95e-35^RecName: Full=Nicotinamidase {ECO:0000303|PubMed:4399474, ECO:0000303|PubMed:8726014};^Bacteria; Pseudomonadota; Gammaproteobacteria; Enterobacterales; Enterobacteriaceae; Escherichia	Isochorismatase:98:315:9.4e-29;efhand:22:43:3.3e-12;efhand:63:84:3.3e-12;EF_hand_4:24:43:3e-10;EF_hand_4:63:84:3e-10;EF_hand_4:240:253:3e-10;EF_hand_5:23:84:2.7e-09;EF_hand_5:240:257:2.7e-09;EF_hand_3:25:44:1.3e-08;EF_hand_3:65:84:1.3e-08;EF_hand_6:14:44:2e-08;EF_hand_6:55:85:2e-08;EF_hand_6:143:160:2e-08;	.	.	COG1335^isochorismatase	KEGG:ecj:JW1757`KEGG:eco:b1768	.	GO:0005829^cellular_component^cytosol`GO:0016811^molecular_function^hydrolase activity, acting on carbon-nitrogen (but not peptide) bonds, in linear amides`GO:0046872^molecular_function^metal ion binding`GO:0008936^molecular_function^nicotinamidase activity`GO:0019365^biological_process^pyridine nucleotide salvage	.	.	.
a_HQ_transcript/2450	.	.	a_HQ_transcript/2450.p1	1-978[+]	PPA5_RABIT^PPA5_RABIT^Q:22-324,H:22-322^52.459%ID^E:1.27e-111^RecName: Full=Tartrate-resistant acid phosphatase type 5;^Eukaryota; Metazoa; Chordata; Craniata; Vertebrata; Euteleostomi; Mammalia; Eutheria; Euarchontoglires; Glires; Lagomorpha; Leporidae; Oryctolagus	Metallophos:26:242:3.6e-20;	.	.	.	.	.	GO:0005764^cellular_component^lysosome`GO:0003993^molecular_function^acid phosphatase activity`GO:0008199^molecular_function^ferric iron binding`GO:0008198^molecular_function^ferrous iron binding	.	.	.
a_HQ_transcript/2453	.	.	a_HQ_transcript/2453.p1	239-1375[+]	ERP44_MOUSE^ERP44_MOUSE^Q:26-378,H:71-406^54.108%ID^E:3.9e-133^RecName: Full=Endoplasmic reticulum resident protein 44;^Eukaryota; Metazoa; Chordata; Craniata; Vertebrata; Euteleostomi; Mammalia; Eutheria; Euarchontoglires; Glires; Rodentia; Myomorpha; Muroidea; Muridae; Murinae; Mus; Mus	Thioredoxin_6:52:93:2.4e-40;Thioredoxin_6:122:306:2.4e-40;Thioredoxin:29:92:3.1e-11;Calsequestrin:36:217:4.2e-10;	.	.	.	KEGG:mmu:76299	.	GO:0009986^cellular_component^cell surface`GO:0005788^cellular_component^endoplasmic reticulum lumen`GO:0005789^cellular_component^endoplasmic reticulum membrane`GO:0005793^cellular_component^endoplasmic reticulum-Golgi intermediate compartment`GO:0003756^molecular_function^protein disulfide isomerase activity`GO:0009100^biological_process^glycoprotein metabolic process`GO:0006457^biological_proc…	.	.	.
a_HQ_transcript/2467	.	.	a_HQ_transcript/2467.p1	35-547[+]	CF276_DANRE^CF276_DANRE^Q:5-170,H:1-164^44.578%ID^E:1.39e-42^RecName: Full=Protein CFAP276 {ECO:0000250|UniProtKB:Q5T5A4};^Eukaryota; Metazoa; Chordata; Craniata; Vertebrata; Euteleostomi; Actinopterygii; Neopterygii; Teleostei; Ostariophysi; Cypriniformes; Danionidae; Danioninae; Danio	DUF3695:33:129:4.3e-31;DUF3695:142:149:4.3e-31;	.	.	.	KEGG:dre:567726	.	GO:0005879^cellular_component^axonemal microtubule`GO:0005737^cellular_component^cytoplasm`GO:0005856^cellular_component^cytoskeleton	.	.	.
a_HQ_transcript/2468	.	.	a_HQ_transcript/2468.p1	172-1890[+]	.	SGL:336:392:2e-06;SGL:461:556:2e-06;	.	.	.	.	.	.	.	.	.
a_HQ_transcript/2471	.	.	a_HQ_transcript/2471.p1	47-1303[+]	.	.	.	.	.	.	.	.	.	.	.
a_HQ_transcript/2476	.	.	a_HQ_transcript/2476.p1	2315-4840[+]	GLSN_MEDSA^GLSN_MEDSA^Q:3-821,H:829-1649^58.434%ID^E:0^RecName: Full=Glutamate synthase [NADH], amyloplastic;^Eukaryota; Viridiplantae; Streptophyta; Embryophyta; Tracheophyta; Spermatophyta; Magnoliopsida; eudicotyledons; Gunneridae; Pentapetalae; rosids; fabids; Fabales; Fabaceae; Papilionoideae; 50 kb inversion clade; NPAAA clade; Hologalegina; IRL clade; Trifolieae; Medicago	Glu_synthase:98:467:1.2e-156;GXGXG:548:744:7.4e-66;Glu_syn_central:2:39:1.2e-14;Glu_syn_central:517:557:1.2e-14;	.	.	.	.	.	GO:0009501^cellular_component^amyloplast`GO:0051538^molecular_function^3 iron, 4 sulfur cluster binding`GO:0050660^molecular_function^flavin adenine dinucleotide binding`GO:0010181^molecular_function^FMN binding`GO:0016040^molecular_function^glutamate synthase (NADH) activity`GO:0005506^molecular_function^iron ion binding`GO:0006541^biological_process^glutamine metabolic process`GO:0097054^biolog…	.	.	.
a_HQ_transcript/2487	.	.	a_HQ_transcript/2487.p1	55-4101[+]	PTPRM_HUMAN^PTPRM_HUMAN^Q:790-1335,H:900-1451^31.065%ID^E:2.21e-70^RecName: Full=Receptor-type tyrosine-protein phosphatase mu;^Eukaryota; Metazoa; Chordata; Craniata; Vertebrata; Euteleostomi; Mammalia; Eutheria; Euarchontoglires; Primates; Haplorrhini; Catarrhini; Hominidae; Homo`PTPRM_HUMAN^PTPRM_HUMAN^Q:825-1047,H:1214-1452^27.642%ID^E:1.8e-17^RecName: Full=Receptor-type tyrosine-protein phos…	Y_phosphatase:813:1041:1.9e-95;Y_phosphatase:1130:1330:1.9e-95;	sigP:1^29^0.468	ExpAA=52.00^PredHel=1^Topology=o694-716i	.	KEGG:hsa:5797	.	GO:0005912^cellular_component^adherens junction`GO:0005911^cellular_component^cell-cell junction`GO:0005737^cellular_component^cytoplasm`GO:0043232^cellular_component^intracellular non-membrane-bounded organelle`GO:0030027^cellular_component^lamellipodium`GO:0048471^cellular_component^perinuclear region of cytoplasm`GO:0005886^cellular_component^plasma membrane`GO:0045296^molecular_function^cadhe…	.	.	.
a_HQ_transcript/2494	.	.	a_HQ_transcript/2494.p1	2-3484[+]	DYH10_HUMAN^DYH10_HUMAN^Q:1-1160,H:3312-4471^73.017%ID^E:0^RecName: Full=Dynein axonemal heavy chain 10;^Eukaryota; Metazoa; Chordata; Craniata; Vertebrata; Euteleostomi; Mammalia; Eutheria; Euarchontoglires; Primates; Haplorrhini; Catarrhini; Hominidae; Homo	Dynein_heavy:210:262:1.5e-238;Dynein_heavy:450:1158:1.5e-238;AAA_9:87:317:5.2e-57;AAA_9:599:627:5.2e-57;MT:4:68:4e-12;	.	.	.	KEGG:hsa:196385	.	GO:0097729^cellular_component^9+2 motile cilium`GO:0005930^cellular_component^axoneme`GO:0030286^cellular_component^dynein complex`GO:0005874^cellular_component^microtubule`GO:0005524^molecular_function^ATP binding`GO:0016887^molecular_function^ATP hydrolysis activity`GO:0045505^molecular_function^dynein intermediate chain binding`GO:0051959^molecular_function^dynein light intermediate chain bind…	.	.	.
a_HQ_transcript/2502	.	.	a_HQ_transcript/2502.p1	39-1496[+]	MIEAP_DANRE^MIEAP_DANRE^Q:1-464,H:1-489^43.434%ID^E:4.68e-127^RecName: Full=Mitochondria-eating protein;^Eukaryota; Metazoa; Chordata; Craniata; Vertebrata; Euteleostomi; Actinopterygii; Neopterygii; Teleostei; Ostariophysi; Cypriniformes; Danionidae; Danioninae; Danio	.	.	.	.	KEGG:dre:497395	.	GO:0005737^cellular_component^cytoplasm`GO:0043231^cellular_component^intracellular membrane-bounded organelle`GO:0005741^cellular_component^mitochondrial outer membrane`GO:0006974^biological_process^DNA damage response`GO:0035694^biological_process^mitochondrial protein catabolic process`GO:0035695^biological_process^mitophagy by internal vacuole formation`GO:0048545^biological_process^response …	.	.	.
a_HQ_transcript/2506	.	.	a_HQ_transcript/2506.p1	573-1547[+]	TRIM3_RAT^TRIM3_RAT^Q:80-270,H:534-735^22.17%ID^E:2.82e-06^RecName: Full=Tripartite motif-containing protein 3;^Eukaryota; Metazoa; Chordata; Craniata; Vertebrata; Euteleostomi; Mammalia; Eutheria; Euarchontoglires; Glires; Rodentia; Myomorpha; Muroidea; Muridae; Murinae; Rattus	NHL:89:104:1.9e-07;NHL:209:233:1.9e-07;NHL:232:242:1.9e-07;NHL:251:272:1.9e-07;NHL:297:310:1.9e-07;	.	.	.	KEGG:rno:83616	.	GO:0005737^cellular_component^cytoplasm`GO:0030425^cellular_component^dendrite`GO:0005769^cellular_component^early endosome`GO:0098978^cellular_component^glutamatergic synapse`GO:0005794^cellular_component^Golgi apparatus`GO:0098794^cellular_component^postsynapse`GO:0042802^molecular_function^identical protein binding`GO:0030371^molecular_function^translation repressor activity`GO:0061630^molecul…	.	.	.
a_HQ_transcript/2516	.	.	a_HQ_transcript/2516.p1	117-3098[+]	MIB2_CHICK^MIB2_CHICK^Q:2-767,H:5-776^35.544%ID^E:1.02e-138^RecName: Full=E3 ubiquitin-protein ligase MIB2;^Eukaryota; Metazoa; Chordata; Craniata; Vertebrata; Euteleostomi; Archelosauria; Archosauria; Dinosauria; Saurischia; Theropoda; Coelurosauria; Aves; Neognathae; Galloanserae; Galliformes; Phasianidae; Phasianinae; Gallus	Ank_2:446:534:1.5e-45;Ank_2:537:578:1.5e-45;Ank_2:582:668:1.5e-45;Ank_2:659:718:1.5e-45;Ank_2:738:781:1.5e-45;Ank:473:502:7.1e-45;Ank:504:535:7.1e-45;Ank:537:567:7.1e-45;Ank:569:576:7.1e-45;Ank:606:619:7.1e-45;Ank:640:668:7.1e-45;Ank:673:703:7.1e-45;Ank:706:756:7.1e-45;Ank:758:780:7.1e-45;Ank_4:473:514:4.7e-39;Ank_4:520:557:4.7e-39;Ank_4:551:580:4.7e-39;Ank_4:596:617:4.7e-39;Ank_4:607:656:4.7e-39…	.	.	.	KEGG:gga:419408	.	GO:0005737^cellular_component^cytoplasm`GO:0061630^molecular_function^ubiquitin protein ligase activity`GO:0008270^molecular_function^zinc ion binding`GO:0007219^biological_process^Notch signaling pathway`GO:0016567^biological_process^protein ubiquitination	.	.	.
a_HQ_transcript/2521	.	.	a_HQ_transcript/2521.p1	3-1196[+]	BABA2_BRAFL^BABA2_BRAFL^Q:19-390,H:5-378^45.479%ID^E:5.1e-119^RecName: Full=BRISC and BRCA1-A complex member 2;^Eukaryota; Metazoa; Chordata; Cephalochordata; Leptocardii; Amphioxiformes; Branchiostomatidae; Branchiostoma	BRE:21:345:7e-95;	.	.	.	.	.	GO:0070531^cellular_component^BRCA1-A complex`GO:0070552^cellular_component^BRISC complex`GO:0005737^cellular_component^cytoplasm`GO:0005634^cellular_component^nucleus`GO:0031593^molecular_function^polyubiquitin modification-dependent protein binding`GO:0006915^biological_process^apoptotic process`GO:0051301^biological_process^cell division`GO:0006325^biological_process^chromatin organization`GO:…	.	.	.
a_HQ_transcript/2532	.	.	a_HQ_transcript/2532.p1	1424-2287[+]	.	AAA_13:56:258:8.7e-08;	.	ExpAA=30.92^PredHel=1^Topology=o261-283i	.	.	.	.	.	.	.
a_HQ_transcript/2573	.	.	a_HQ_transcript/2573.p1	2685-3725[+]	LUC7L_HUMAN^LUC7L_HUMAN^Q:1-215,H:28-242^66.977%ID^E:2.72e-106^RecName: Full=Putative RNA-binding protein Luc7-like 1;^Eukaryota; Metazoa; Chordata; Craniata; Vertebrata; Euteleostomi; Mammalia; Eutheria; Euarchontoglires; Primates; Haplorrhini; Catarrhini; Hominidae; Homo	LUC7:1:224:4.3e-81;LUC7:279:279:4.3e-81;	.	.	.	KEGG:hsa:55692	.	GO:0005685^cellular_component^U1 snRNP`GO:0071004^cellular_component^U2-type prespliceosome`GO:0042802^molecular_function^identical protein binding`GO:0003729^molecular_function^mRNA binding`GO:0050733^molecular_function^RS domain binding`GO:0006376^biological_process^mRNA splice site recognition`GO:0045843^biological_process^negative regulation of striated muscle tissue development	.	.	.
a_HQ_transcript/2592	.	.	a_HQ_transcript/2592.p1	1-1773[+]	SYNC_BOVIN^SYNC_BOVIN^Q:43-590,H:12-559^69.526%ID^E:0^RecName: Full=Asparagine--tRNA ligase, cytoplasmic;^Eukaryota; Metazoa; Chordata; Craniata; Vertebrata; Euteleostomi; Mammalia; Eutheria; Laurasiatheria; Artiodactyla; Ruminantia; Pecora; Bovidae; Bovinae; Bos	tRNA-synt_2:111:132:6e-77;tRNA-synt_2:269:583:6e-77;tRNA_anti:170:249:8.6e-12;	.	.	.	KEGG:bta:616033	.	GO:0005737^cellular_component^cytoplasm`GO:0031090^cellular_component^organelle membrane`GO:0004816^molecular_function^asparagine-tRNA ligase activity`GO:0005524^molecular_function^ATP binding`GO:0003676^molecular_function^nucleic acid binding`GO:0006421^biological_process^asparaginyl-tRNA aminoacylation	.	.	.
a_HQ_transcript/2597	.	.	a_HQ_transcript/2597.p1	1812-4676[+]	LORF2_HUMAN^LORF2_HUMAN^Q:261-598,H:406-743^26.42%ID^E:3.09e-25^RecName: Full=LINE-1 retrotransposable element ORF2 protein;^Eukaryota; Metazoa; Chordata; Craniata; Vertebrata; Euteleostomi; Mammalia; Eutheria; Euarchontoglires; Primates; Haplorrhini; Catarrhini; Hominidae; Homo	RVT_1:380:629:1.7e-33;	.	.	.	.	.	GO:0046872^molecular_function^metal ion binding`GO:0003723^molecular_function^RNA binding`GO:0003964^molecular_function^RNA-directed DNA polymerase activity`GO:0009036^molecular_function^type II site-specific deoxyribonuclease activity`GO:0006310^biological_process^DNA recombination`GO:0090304^biological_process^nucleic acid metabolic process`GO:0032197^biological_process^retrotransposition	.	.	.
a_HQ_transcript/2603	.	.	a_HQ_transcript/2603.p1	67-4767[+]	.	.	.	ExpAA=23.00^PredHel=1^Topology=o1519-1541i	.	.	.	.	.	.	.
a_HQ_transcript/2604	.	.	a_HQ_transcript/2604.p1	210-3212[+]	ZCCHV_HUMAN^ZCCHV_HUMAN^Q:194-391,H:6-208^27.103%ID^E:9.94e-14^RecName: Full=Zinc finger CCCH-type antiviral protein 1;^Eukaryota; Metazoa; Chordata; Craniata; Vertebrata; Euteleostomi; Mammalia; Eutheria; Euarchontoglires; Primates; Haplorrhini; Catarrhini; Hominidae; Homo	.	.	.	.	KEGG:hsa:56829	.	GO:0005737^cellular_component^cytoplasm`GO:0005829^cellular_component^cytosol`GO:0005634^cellular_component^nucleus`GO:0045296^molecular_function^cadherin binding`GO:0046872^molecular_function^metal ion binding`GO:0003723^molecular_function^RNA binding`GO:0051607^biological_process^defense response to virus`GO:0045087^biological_process^innate immune response`GO:0045071^biological_process^negativ…	.	.	.
a_HQ_transcript/2613	.	.	a_HQ_transcript/2613.p1	638-4801[+]	.	EGF_CA:1294:1318:2.8e-06;EGF_CA:1325:1354:2.8e-06;	.	ExpAA=22.18^PredHel=1^Topology=o1365-1387i	.	.	.	.	.	.	.
a_HQ_transcript/2622	.	.	a_HQ_transcript/2622.p1	103-3522[+]	S11IP_CHICK^S11IP_CHICK^Q:74-326,H:76-329^38.672%ID^E:1.56e-45^RecName: Full=Serine/threonine-protein kinase 11-interacting protein;^Eukaryota; Metazoa; Chordata; Craniata; Vertebrata; Euteleostomi; Archelosauria; Archosauria; Dinosauria; Saurischia; Theropoda; Coelurosauria; Aves; Neognathae; Galloanserae; Galliformes; Phasianidae; Phasianinae; Gallus	.	.	.	.	KEGG:gga:424195	.	GO:0005737^cellular_component^cytoplasm`GO:0008104^biological_process^protein localization	.	.	.
a_HQ_transcript/2627	.	.	a_HQ_transcript/2627.p1	176-637[+]	ORML3_DANRE^ORML3_DANRE^Q:1-153,H:1-153^54.902%ID^E:9.67e-60^RecName: Full=ORM1-like protein 3;^Eukaryota; Metazoa; Chordata; Craniata; Vertebrata; Euteleostomi; Actinopterygii; Neopterygii; Teleostei; Ostariophysi; Cypriniformes; Danionidae; Danioninae; Danio	ORMDL:11:146:1e-51;	.	ExpAA=76.02^PredHel=3^Topology=i21-43o101-116i123-145o	.	KEGG:dre:450067	.	GO:0005783^cellular_component^endoplasmic reticulum`GO:0005789^cellular_component^endoplasmic reticulum membrane`GO:0035339^cellular_component^SPOTS complex`GO:0006672^biological_process^ceramide metabolic process`GO:0090156^biological_process^intracellular sphingolipid homeostasis`GO:2000303^biological_process^regulation of ceramide biosynthetic process`GO:0030148^biological_process^sphingolipid…	.	.	.
a_HQ_transcript/2629	.	.	a_HQ_transcript/2629.p1	51-3314[+]	VWDE_MOUSE^VWDE_MOUSE^Q:43-580,H:60-616^21.197%ID^E:1.86e-17^RecName: Full=von Willebrand factor D and EGF domain-containing protein;^Eukaryota; Metazoa; Chordata; Craniata; Vertebrata; Euteleostomi; Mammalia; Eutheria; Euarchontoglires; Glires; Rodentia; Myomorpha; Muroidea; Muridae; Murinae; Mus; Mus	VWD:336:353:2.8e-06;VWD:401:556:2.8e-06;	sigP:1^17^0.735	ExpAA=22.92^PredHel=1^Topology=o992-1014i	.	.	.	GO:0005576^cellular_component^extracellular region	.	.	.
a_HQ_transcript/2637	.	.	a_HQ_transcript/2637.p1	41-1501[+]	CCD77_XENLA^CCD77_XENLA^Q:34-484,H:37-494^55.202%ID^E:2.4e-171^RecName: Full=Coiled-coil domain-containing protein 77;^Eukaryota; Metazoa; Chordata; Craniata; Vertebrata; Euteleostomi; Amphibia; Batrachia; Anura; Pipoidea; Pipidae; Xenopodinae; Xenopus; Xenopus	.	.	.	.	KEGG:xla:446402	.	.	.	.	.
a_HQ_transcript/2640	.	.	a_HQ_transcript/2640.p1	26-481[+]	.	.	.	.	.	.	.	.	.	.	.
a_HQ_transcript/2646	.	.	a_HQ_transcript/2646.p1	253-4014[+]	FBW10_HUMAN^FBW10_HUMAN^Q:31-728,H:1-692^34.016%ID^E:8.56e-143^RecName: Full=F-box/WD repeat-containing protein 10;^Eukaryota; Metazoa; Chordata; Craniata; Vertebrata; Euteleostomi; Mammalia; Eutheria; Euarchontoglires; Primates; Haplorrhini; Catarrhini; Hominidae; Homo	WD40:441:462:8.5e-32;WD40:484:517:8.5e-32;WD40:521:557:8.5e-32;WD40:561:596:8.5e-32;WD40:601:636:8.5e-32;WD40:644:677:8.5e-32;	.	.	.	KEGG:hsa:10517	.	GO:0005829^cellular_component^cytosol	.	.	.
a_HQ_transcript/2648	.	.	a_HQ_transcript/2648.p1	108-2483[+]	ENPL_MOUSE^ENPL_MOUSE^Q:5-773,H:1-783^66.667%ID^E:0^RecName: Full=Endoplasmin;^Eukaryota; Metazoa; Chordata; Craniata; Vertebrata; Euteleostomi; Mammalia; Eutheria; Euarchontoglires; Glires; Rodentia; Myomorpha; Muroidea; Muridae; Murinae; Mus; Mus	HSP90:56:79:3.6e-216;HSP90:253:780:3.6e-216;HATPase_c_3:92:230:1.6e-12;HATPase_c_3:280:309:1.6e-12;HATPase_c:97:248:5.5e-09;	sigP:1^21^0.893	.	.	KEGG:mmu:22027	.	GO:0005829^cellular_component^cytosol`GO:0005783^cellular_component^endoplasmic reticulum`GO:0034663^cellular_component^endoplasmic reticulum chaperone complex`GO:0005788^cellular_component^endoplasmic reticulum lumen`GO:0005789^cellular_component^endoplasmic reticulum membrane`GO:0005576^cellular_component^extracellular region`GO:0042470^cellular_component^melanosome`GO:0030496^cellular_componen…	.	.	.
a_HQ_transcript/2649	.	.	a_HQ_transcript/2649.p1	3-1496[+]	CO4A2_ASCSU^CO4A2_ASCSU^Q:1-493,H:1172-1755^54.329%ID^E:1.2e-167^RecName: Full=Collagen alpha-2(IV) chain;^Eukaryota; Metazoa; Ecdysozoa; Nematoda; Chromadorea; Rhabditida; Spirurina; Ascaridomorpha; Ascaridoidea; Ascarididae; Ascaris`CO4A2_ASCSU^CO4A2_ASCSU^Q:1-262,H:1065-1354^47.586%ID^E:1.08e-39^RecName: Full=Collagen alpha-2(IV) chain;^Eukaryota; Metazoa; Ecdysozoa; Nematoda; Chromadorea; Rha…	C4:271:377:2.1e-90;C4:380:493:2.1e-90;Collagen:2:55:2e-40;Collagen:63:119:2e-40;Collagen:116:174:2e-40;Collagen:183:232:2e-40;Collagen:214:265:2e-40;	.	.	.	.	.	GO:0005604^cellular_component^basement membrane`GO:0005581^cellular_component^collagen trimer`GO:0005576^cellular_component^extracellular region`GO:0005201^molecular_function^extracellular matrix structural constituent`GO:0048856^biological_process^anatomical structure development	.	.	.
a_HQ_transcript/2652	.	.	a_HQ_transcript/2652.p1	378-1742[+]	LRC71_MOUSE^LRC71_MOUSE^Q:18-441,H:118-546^37.528%ID^E:5.96e-79^RecName: Full=Leucine-rich repeat-containing protein 71;^Eukaryota; Metazoa; Chordata; Craniata; Vertebrata; Euteleostomi; Mammalia; Eutheria; Euarchontoglires; Glires; Rodentia; Myomorpha; Muroidea; Muridae; Murinae; Mus; Mus	LRR_6:68:88:9.5e-15;LRR_6:94:106:9.5e-15;LRR_6:123:142:9.5e-15;LRR_6:151:175:9.5e-15;LRR_6:181:201:9.5e-15;LRR_6:374:392:9.5e-15;LRR_6:411:422:9.5e-15;	.	.	.	KEGG:mmu:74485	.	.	.	.	.
a_HQ_transcript/2660	.	.	a_HQ_transcript/2660.p1	136-4752[+]	DYH5_RAT^DYH5_RAT^Q:59-1539,H:11-1536^43.052%ID^E:0^RecName: Full=Dynein axonemal heavy chain 5 {ECO:0000305};^Eukaryota; Metazoa; Chordata; Craniata; Vertebrata; Euteleostomi; Mammalia; Eutheria; Euarchontoglires; Glires; Rodentia; Myomorpha; Muroidea; Muridae; Murinae; Rattus	DHC_N1:291:848:4.4e-143;DHC_N1:1136:1215:4.4e-143;DHC_N1:1403:1473:4.4e-143;DHC_N2:534:534:8e-30;DHC_N2:834:866:8e-30;DHC_N2:1159:1190:8e-30;DHC_N2:1274:1329:8e-30;DHC_N2:1401:1538:8e-30;	.	.	.	.	.	GO:0097728^cellular_component^9+0 motile cilium`GO:0097729^cellular_component^9+2 motile cilium`GO:0005858^cellular_component^axonemal dynein complex`GO:0005930^cellular_component^axoneme`GO:0005737^cellular_component^cytoplasm`GO:0005576^cellular_component^extracellular region`GO:0005874^cellular_component^microtubule`GO:0031514^cellular_component^motile cilium`GO:0036157^cellular_component^oute…	.	.	.
a_HQ_transcript/2698	.	.	a_HQ_transcript/2698.p1	116-4837[+]	VWDE_MOUSE^VWDE_MOUSE^Q:1357-1540,H:431-614^23.316%ID^E:1.51e-08^RecName: Full=von Willebrand factor D and EGF domain-containing protein;^Eukaryota; Metazoa; Chordata; Craniata; Vertebrata; Euteleostomi; Mammalia; Eutheria; Euarchontoglires; Glires; Rodentia; Myomorpha; Muroidea; Muridae; Murinae; Mus; Mus	.	sigP:1^22^0.826	.	.	.	.	GO:0005576^cellular_component^extracellular region	.	.	.
a_HQ_transcript/2700	.	.	a_HQ_transcript/2700.p1	2-871[+]	SLIT_DROME^SLIT_DROME^Q:75-143,H:1057-1124^51.429%ID^E:3.77e-11^RecName: Full=Protein slit;^Eukaryota; Metazoa; Ecdysozoa; Arthropoda; Hexapoda; Insecta; Pterygota; Neoptera; Endopterygota; Diptera; Brachycera; Muscomorpha; Ephydroidea; Drosophilidae; Drosophila; Sophophora`SLIT_DROME^SLIT_DROME^Q:72-149,H:935-1013^38.75%ID^E:8.66e-08^RecName: Full=Protein slit;^Eukaryota; Metazoa; Ecdysozoa; Art…	EGF:72:101:5.3e-06;EGF:110:134:5.3e-06;	.	ExpAA=35.68^PredHel=1^Topology=i154-176o	.	KEGG:dme:Dmel_CG43758	.	GO:0030424^cellular_component^axon`GO:0009986^cellular_component^cell surface`GO:0005576^cellular_component^extracellular region`GO:0005886^cellular_component^plasma membrane`GO:0071666^cellular_component^Slit-Robo signaling complex`GO:0005509^molecular_function^calcium ion binding`GO:0008201^molecular_function^heparin binding`GO:0048495^molecular_function^Roundabout binding`GO:0007411^biological…	.	.	.
a_HQ_transcript/2713	.	.	a_HQ_transcript/2713.p1	2-4777[+]	NBAS_DANRE^NBAS_DANRE^Q:7-1592,H:2-1616^43.457%ID^E:0^RecName: Full=NBAS subunit of NRZ tethering complex {ECO:0000250|UniProtKB:A2RRP1};^Eukaryota; Metazoa; Chordata; Craniata; Vertebrata; Euteleostomi; Actinopterygii; Neopterygii; Teleostei; Ostariophysi; Cypriniformes; Danionidae; Danioninae; Danio	Sec39:731:1358:1.1e-72;	.	.	.	KEGG:dre:556592	.	GO:0070939^cellular_component^Dsl1/NZR complex`GO:0000149^molecular_function^SNARE binding`GO:0043009^biological_process^chordate embryonic development`GO:0048703^biological_process^embryonic viscerocranium morphogenesis`GO:2000623^biological_process^negative regulation of nuclear-transcribed mRNA catabolic process, nonsense-mediated decay`GO:0000956^biological_process^nuclear-transcribed mRNA ca…	.	.	.
a_HQ_transcript/2719	.	.	a_HQ_transcript/2719.p1	334-1107[+]	CPNA2_CAEEL^CPNA2_CAEEL^Q:12-251,H:7456-7699^55.328%ID^E:6.1e-86^RecName: Full=Copine family protein 2;^Eukaryota; Metazoa; Ecdysozoa; Nematoda; Chromadorea; Rhabditida; Rhabditina; Rhabditomorpha; Rhabditoidea; Rhabditidae; Peloderinae; Caenorhabditis	Copine:55:189:8.6e-43;	.	.	.	KEGG:cel:CELE_B0228.4	.	GO:0005634^cellular_component^nucleus`GO:0004842^molecular_function^ubiquitin-protein transferase activity`GO:0016567^biological_process^protein ubiquitination	.	.	.
a_HQ_transcript/2723	.	.	a_HQ_transcript/2723.p1	728-2533[+]	TIF1B_RAT^TIF1B_RAT^Q:13-313,H:155-444^22.884%ID^E:4.83e-10^RecName: Full=Transcription intermediary factor 1-beta {ECO:0000305};^Eukaryota; Metazoa; Chordata; Craniata; Vertebrata; Euteleostomi; Mammalia; Eutheria; Euarchontoglires; Glires; Rodentia; Myomorpha; Muroidea; Muridae; Murinae; Rattus	zf-B_box:12:55:7.5e-07;zf-B_box:71:104:7.5e-07;	.	.	.	KEGG:rno:116698	.	GO:0000785^cellular_component^chromatin`GO:0000791^cellular_component^euchromatin`GO:0000792^cellular_component^heterochromatin`GO:0005654^cellular_component^nucleoplasm`GO:0005634^cellular_component^nucleus`GO:0032991^cellular_component^protein-containing complex`GO:0090575^cellular_component^RNA polymerase II transcription regulator complex`GO:0003682^molecular_function^chromatin binding`GO:007…	.	.	.
a_HQ_transcript/2727	.	.	a_HQ_transcript/2727.p1	39-1754[+]	MOXD1_CHICK^MOXD1_CHICK^Q:152-432,H:187-477^31.186%ID^E:2.49e-40^RecName: Full=DBH-like monooxygenase protein 1;^Eukaryota; Metazoa; Chordata; Craniata; Vertebrata; Euteleostomi; Archelosauria; Archosauria; Dinosauria; Saurischia; Theropoda; Coelurosauria; Aves; Neognathae; Galloanserae; Galliformes; Phasianidae; Phasianinae; Gallus	Cu2_monoox_C:160:189:7.6e-30;Cu2_monoox_C:296:431:7.6e-30;Cu2_monooxygen:156:275:2.9e-21;	sigP:1^20^0.833	ExpAA=24.73^PredHel=1^Topology=i7-24o	.	KEGG:gga:395333	.	GO:0005789^cellular_component^endoplasmic reticulum membrane`GO:0005615^cellular_component^extracellular space`GO:0030667^cellular_component^secretory granule membrane`GO:0005507^molecular_function^copper ion binding`GO:0004500^molecular_function^dopamine beta-monooxygenase activity`GO:0042420^biological_process^dopamine catabolic process`GO:0042421^biological_process^norepinephrine biosynthetic …	.	.	.
a_HQ_transcript/2728	.	.	a_HQ_transcript/2728.p1	121-3627[+]	S4A10_BOVIN^S4A10_BOVIN^Q:4-1097,H:11-1093^47.059%ID^E:0^RecName: Full=Sodium-driven chloride bicarbonate exchanger {ECO:0000250|UniProtKB:Q6U841};^Eukaryota; Metazoa; Chordata; Craniata; Vertebrata; Euteleostomi; Mammalia; Eutheria; Laurasiatheria; Artiodactyla; Ruminantia; Pecora; Bovidae; Bovinae; Bos	HCO3_cotransp:434:977:2.3e-220;Band_3_cyto:130:390:5e-79;	.	ExpAA=239.03^PredHel=11^Topology=o468-490i503-525o554-576i646-668o708-730i750-769o800-819i840-862o900-919i926-945o972-989i	.	KEGG:bta:517077	.	GO:0016324^cellular_component^apical plasma membrane`GO:0043679^cellular_component^axon terminus`GO:0016323^cellular_component^basolateral plasma membrane`GO:0030425^cellular_component^dendrite`GO:0043025^cellular_component^neuronal cell body`GO:0043204^cellular_component^perikaryon`GO:0005886^cellular_component^plasma membrane`GO:0098794^cellular_component^postsynapse`GO:0036477^cellular_compone…	.	.	.
a_HQ_transcript/2732	.	.	a_HQ_transcript/2732.p1	108-986[+]	.	.	.	.	.	.	.	.	.	.	.
a_HQ_transcript/2734	.	.	a_HQ_transcript/2734.p1	36-1046[+]	PRPS2_XENLA^PRPS2_XENLA^Q:19-336,H:1-318^85.849%ID^E:0^RecName: Full=Ribose-phosphate pyrophosphokinase 2;^Eukaryota; Metazoa; Chordata; Craniata; Vertebrata; Euteleostomi; Amphibia; Batrachia; Anura; Pipoidea; Pipidae; Xenopodinae; Xenopus; Xenopus	Pribosyltran_N:22:138:1.8e-48;Pribosyltran_N:198:242:1.8e-48;Pribosyltran:61:73:2.9e-12;Pribosyltran:172:267:2.9e-12;	.	.	.	KEGG:xla:380347	.	GO:0005524^molecular_function^ATP binding`GO:0016301^molecular_function^kinase activity`GO:0000287^molecular_function^magnesium ion binding`GO:0042803^molecular_function^protein homodimerization activity`GO:0004749^molecular_function^ribose phosphate diphosphokinase activity`GO:0006015^biological_process^5-phosphoribose 1-diphosphate biosynthetic process`GO:0009165^biological_process^nucleotide b…	.	.	.
a_HQ_transcript/2747	.	.	a_HQ_transcript/2747.p1	163-1794[+]	PUF60_PONAB^PUF60_PONAB^Q:20-542,H:55-557^55.21%ID^E:0^RecName: Full=Poly(U)-binding-splicing factor PUF60 {ECO:0000250|UniProtKB:Q9UHX1};^Eukaryota; Metazoa; Chordata; Craniata; Vertebrata; Euteleostomi; Mammalia; Eutheria; Euarchontoglires; Primates; Haplorrhini; Catarrhini; Hominidae; Pongo	RRM_1:78:148:1.7e-39;RRM_1:175:247:1.7e-39;RRM_1:499:525:1.7e-39;RRM_6:78:148:3.6e-25;RRM_6:175:248:3.6e-25;RRM_6:466:490:3.6e-25;RRM_5:93:149:3e-19;RRM_5:192:249:3e-19;RRM_5:470:529:3e-19;	.	.	.	KEGG:pon:100174042	.	GO:0005634^cellular_component^nucleus`GO:1990904^cellular_component^ribonucleoprotein complex`GO:0003677^molecular_function^DNA binding`GO:0003723^molecular_function^RNA binding`GO:0006915^biological_process^apoptotic process`GO:0006397^biological_process^mRNA processing`GO:0000381^biological_process^regulation of alternative mRNA splicing, via spliceosome`GO:0008380^biological_process^RNA splici…	.	.	.
a_HQ_transcript/2770	.	.	a_HQ_transcript/2770.p1	184-1368[+]	ACP7_DANRE^ACP7_DANRE^Q:25-390,H:74-438^54.743%ID^E:3.84e-149^RecName: Full=Acid phosphatase type 7 {ECO:0000305};^Eukaryota; Metazoa; Chordata; Craniata; Vertebrata; Euteleostomi; Actinopterygii; Neopterygii; Teleostei; Ostariophysi; Cypriniformes; Danionidae; Danioninae; Danio	Metallophos_C:318:382:1.1e-24;Metallophos:88:294:2.4e-23;Metallophos_2:98:330:1.1e-06;	.	.	.	KEGG:dre:571830	.	GO:0005576^cellular_component^extracellular region`GO:0003993^molecular_function^acid phosphatase activity`GO:0046872^molecular_function^metal ion binding	.	.	.
a_HQ_transcript/2772	.	.	a_HQ_transcript/2772.p1	25-3561[+]	LRP6_HUMAN^LRP6_HUMAN^Q:85-998,H:65-930^27.282%ID^E:1.36e-81^RecName: Full=Low-density lipoprotein receptor-related protein 6;^Eukaryota; Metazoa; Chordata; Craniata; Vertebrata; Euteleostomi; Mammalia; Eutheria; Euarchontoglires; Primates; Haplorrhini; Catarrhini; Hominidae; Homo`LRP6_HUMAN^LRP6_HUMAN^Q:127-997,H:408-1243^25.195%ID^E:6.53e-59^RecName: Full=Low-density lipoprotein receptor-relate…	Ldl_recept_b:134:177:4.2e-32;Ldl_recept_b:180:225:4.2e-32;Ldl_recept_b:229:254:4.2e-32;Ldl_recept_b:459:465:4.2e-32;Ldl_recept_b:516:544:4.2e-32;Ldl_recept_b:550:567:4.2e-32;Ldl_recept_b:684:721:4.2e-32;Ldl_recept_b:731:769:4.2e-32;Ldl_recept_b:788:815:4.2e-32;Ldl_recept_b:818:860:4.2e-32;Ldl_recept_b:866:884:4.2e-32;Ldl_recept_b:904:945:4.2e-32;SGL:77:112:9e-13;SGL:149:199:9e-13;SGL:226:256:9e-1…	.	ExpAA=33.88^PredHel=1^Topology=o1014-1036i	.	KEGG:hsa:4040	.	GO:0009986^cellular_component^cell surface`GO:0031410^cellular_component^cytoplasmic vesicle`GO:0031901^cellular_component^early endosome membrane`GO:0005783^cellular_component^endoplasmic reticulum`GO:0005576^cellular_component^extracellular region`GO:0045121^cellular_component^membrane raft`GO:0043025^cellular_component^neuronal cell body`GO:0005886^cellular_component^plasma membrane`GO:0045202…	.	.	.
a_HQ_transcript/2779	.	.	a_HQ_transcript/2779.p1	199-4686[+]	CC180_HUMAN^CC180_HUMAN^Q:625-1495,H:819-1700^33.261%ID^E:4.66e-134^RecName: Full=Coiled-coil domain-containing protein 180;^Eukaryota; Metazoa; Chordata; Craniata; Vertebrata; Euteleostomi; Mammalia; Eutheria; Euarchontoglires; Primates; Haplorrhini; Catarrhini; Hominidae; Homo`CC180_HUMAN^CC180_HUMAN^Q:11-592,H:54-634^32.646%ID^E:6.84e-97^RecName: Full=Coiled-coil domain-containing protein 180;…	.	.	.	.	KEGG:hsa:100499483	.	GO:0070062^cellular_component^extracellular exosome	.	.	.
a_HQ_transcript/2800	.	.	a_HQ_transcript/2800.p1	92-4495[+]	GRN_HUMAN^GRN_HUMAN^Q:536-1061,H:46-590^44.144%ID^E:1.25e-130^RecName: Full=Progranulin {ECO:0000303|PubMed:16862116};^Eukaryota; Metazoa; Chordata; Craniata; Vertebrata; Euteleostomi; Mammalia; Eutheria; Euarchontoglires; Primates; Haplorrhini; Catarrhini; Hominidae; Homo`GRN_HUMAN^GRN_HUMAN^Q:95-617,H:67-590^44.262%ID^E:4.6e-130^RecName: Full=Progranulin {ECO:0000303|PubMed:16862116};^Eukaryota…	Granulin:84:101:7.9e-262;Granulin:100:141:7.9e-262;Granulin:176:191:7.9e-262;Granulin:190:231:7.9e-262;Granulin:248:262:7.9e-262;Granulin:264:305:7.9e-262;Granulin:328:336:7.9e-262;Granulin:338:379:7.9e-262;Granulin:397:410:7.9e-262;Granulin:412:453:7.9e-262;Granulin:471:484:7.9e-262;Granulin:486:527:7.9e-262;Granulin:549:558:7.9e-262;Granulin:560:601:7.9e-262;Granulin:618:632:7.9e-262;Granulin:6…	sigP:1^20^0.926	.	.	KEGG:hsa:2896	.	GO:0035578^cellular_component^azurophil granule lumen`GO:0005783^cellular_component^endoplasmic reticulum`GO:0005768^cellular_component^endosome`GO:0070062^cellular_component^extracellular exosome`GO:0005576^cellular_component^extracellular region`GO:0005615^cellular_component^extracellular space`GO:0005794^cellular_component^Golgi apparatus`GO:0005770^cellular_component^late endosome`GO:0005765^…	.	.	.
a_HQ_transcript/2805	.	.	a_HQ_transcript/2805.p1	422-3322[+]	.	MIB_HERC2:726:779:1.4e-10;MIB_HERC2:804:848:1.4e-10;VWA_2:476:597:6.4e-06;	.	.	.	.	.	.	.	.	.
a_HQ_transcript/2809	.	.	.	.	.	.	.	.	.	.	.	.	.	.	.
a_HQ_transcript/2830	.	.	a_HQ_transcript/2830.p1	79-1614[+]	CO6A6_HUMAN^CO6A6_HUMAN^Q:191-444,H:428-668^29.457%ID^E:1.08e-17^RecName: Full=Collagen alpha-6(VI) chain;^Eukaryota; Metazoa; Chordata; Craniata; Vertebrata; Euteleostomi; Mammalia; Eutheria; Euarchontoglires; Primates; Haplorrhini; Catarrhini; Hominidae; Homo`CO6A6_HUMAN^CO6A6_HUMAN^Q:198-413,H:809-1017^30.493%ID^E:9.69e-11^RecName: Full=Collagen alpha-6(VI) chain;^Eukaryota; Metazoa; Chordata;…	VWA:198:378:3.4e-36;VWA:396:507:3.4e-36;VWA_2:198:379:4.1e-17;VWA_2:396:471:4.1e-17;	sigP:1^32^0.582	.	.	KEGG:hsa:131873	.	GO:0005581^cellular_component^collagen trimer`GO:0062023^cellular_component^collagen-containing extracellular matrix`GO:0031012^cellular_component^extracellular matrix`GO:0005576^cellular_component^extracellular region`GO:0007155^biological_process^cell adhesion	.	.	.
a_HQ_transcript/2837	.	.	a_HQ_transcript/2837.p1	28-4842[+]	.	.	.	.	.	.	.	.	.	.	.
a_HQ_transcript/2847	.	.	a_HQ_transcript/2847.p1	123-2705[+]	ANK2_HUMAN^ANK2_HUMAN^Q:518-828,H:23-344^30.357%ID^E:5.32e-29^RecName: Full=Ankyrin-2;^Eukaryota; Metazoa; Chordata; Craniata; Vertebrata; Euteleostomi; Mammalia; Eutheria; Euarchontoglires; Primates; Haplorrhini; Catarrhini; Hominidae; Homo`ANK2_HUMAN^ANK2_HUMAN^Q:584-839,H:235-487^33.463%ID^E:1.78e-27^RecName: Full=Ankyrin-2;^Eukaryota; Metazoa; Chordata; Craniata; Vertebrata; Euteleostomi; Mam…	Ank_2:489:559:2.9e-54;Ank_2:544:633:2.9e-54;Ank_2:586:676:2.9e-54;Ank_2:689:778:2.9e-54;Ank_2:783:839:2.9e-54;Ank:494:510:1.2e-46;Ank:544:560:1.2e-46;Ank:586:610:1.2e-46;Ank:614:648:1.2e-46;Ank:651:674:1.2e-46;Ank:690:710:1.2e-46;Ank:718:745:1.2e-46;Ank:749:780:1.2e-46;Ank:783:807:1.2e-46;Ank:817:835:1.2e-46;Ank_4:233:253:8e-44;Ank_4:493:511:8e-44;Ank_4:537:564:8e-44;Ank_4:585:632:8e-44;Ank_4:631…	.	.	.	KEGG:hsa:287	.	GO:0031672^cellular_component^A band`GO:0016324^cellular_component^apical plasma membrane`GO:0016323^cellular_component^basolateral plasma membrane`GO:0043034^cellular_component^costamere`GO:0005856^cellular_component^cytoskeleton`GO:0005829^cellular_component^cytosol`GO:0005769^cellular_component^early endosome`GO:0014704^cellular_component^intercalated disc`GO:0005764^cellular_component^lysosom…	.	.	.
a_HQ_transcript/2852	.	.	a_HQ_transcript/2852.p1	3-3566[+]	FBN1_BOVIN^FBN1_BOVIN^Q:3-784,H:1804-2684^36.64%ID^E:1.33e-115^RecName: Full=Fibrillin-1 {ECO:0000250|UniProtKB:P35555};^Eukaryota; Metazoa; Chordata; Craniata; Vertebrata; Euteleostomi; Mammalia; Eutheria; Laurasiatheria; Artiodactyla; Ruminantia; Pecora; Bovidae; Bovinae; Bos`FBN1_BOVIN^FBN1_BOVIN^Q:84-785,H:1765-2522^38.015%ID^E:5.63e-99^RecName: Full=Fibrillin-1 {ECO:0000250|UniProtKB:P35555}…	EGF_CA:7:44:1.2e-181;EGF_CA:46:83:1.2e-181;EGF_CA:85:122:1.2e-181;EGF_CA:124:161:1.2e-181;EGF_CA:163:200:1.2e-181;EGF_CA:202:239:1.2e-181;EGF_CA:241:278:1.2e-181;EGF_CA:280:317:1.2e-181;EGF_CA:319:356:1.2e-181;EGF_CA:358:395:1.2e-181;EGF_CA:397:434:1.2e-181;EGF_CA:436:473:1.2e-181;EGF_CA:475:512:1.2e-181;EGF_CA:514:551:1.2e-181;EGF_CA:553:590:1.2e-181;EGF_CA:592:629:1.2e-181;EGF_CA:631:668:1.2e-1…	.	.	.	KEGG:bta:281154	.	GO:0031012^cellular_component^extracellular matrix`GO:0005576^cellular_component^extracellular region`GO:0001527^cellular_component^microfibril`GO:0005509^molecular_function^calcium ion binding`GO:0005201^molecular_function^extracellular matrix structural constituent`GO:0008201^molecular_function^heparin binding`GO:0005179^molecular_function^hormone activity`GO:0009653^biological_process^anatomic…	.	.	.
a_HQ_transcript/2855	.	.	a_HQ_transcript/2855.p1	123-2654[+]	KIF9_MOUSE^KIF9_MOUSE^Q:34-822,H:5-790^52.559%ID^E:0^RecName: Full=Kinesin-like protein KIF9;^Eukaryota; Metazoa; Chordata; Craniata; Vertebrata; Euteleostomi; Mammalia; Eutheria; Euarchontoglires; Glires; Rodentia; Myomorpha; Muroidea; Muridae; Murinae; Mus; Mus	Kinesin:65:370:2e-96;Kinesin:640:680:2e-96;	.	.	.	KEGG:mmu:16578	.	GO:0005829^cellular_component^cytosol`GO:0005871^cellular_component^kinesin complex`GO:0005874^cellular_component^microtubule`GO:0002102^cellular_component^podosome`GO:0036126^cellular_component^sperm flagellum`GO:0031982^cellular_component^vesicle`GO:0005524^molecular_function^ATP binding`GO:0016887^molecular_function^ATP hydrolysis activity`GO:0042802^molecular_function^identical protein bindin…	.	.	.
a_HQ_transcript/2863	.	.	a_HQ_transcript/2863.p1	158-3931[+]	TIE2_MOUSE^TIE2_MOUSE^Q:785-1243,H:644-1094^28.542%ID^E:3.01e-45^RecName: Full=Angiopoietin-1 receptor;^Eukaryota; Metazoa; Chordata; Craniata; Vertebrata; Euteleostomi; Mammalia; Eutheria; Euarchontoglires; Glires; Rodentia; Myomorpha; Muroidea; Muridae; Murinae; Mus; Mus	Pkinase_Tyr:981:1239:7.9e-69;Pkinase:983:1236:6.7e-33;	sigP:1^25^0.864	ExpAA=46.18^PredHel=2^Topology=i5-27o887-909i	.	KEGG:mmu:21687	.	GO:0016324^cellular_component^apical plasma membrane`GO:0009925^cellular_component^basal plasma membrane`GO:0016323^cellular_component^basolateral plasma membrane`GO:0009986^cellular_component^cell surface`GO:0005911^cellular_component^cell-cell junction`GO:0034451^cellular_component^centriolar satellite`GO:0005576^cellular_component^extracellular region`GO:0005925^cellular_component^focal adhesi…	.	.	.
a_HQ_transcript/2865	.	.	a_HQ_transcript/2865.p1	604-1911[+]	WDR1B_XENLA^WDR1B_XENLA^Q:7-435,H:175-607^40.732%ID^E:4.24e-109^RecName: Full=WD repeat-containing protein 1-B;^Eukaryota; Metazoa; Chordata; Craniata; Vertebrata; Euteleostomi; Amphibia; Batrachia; Anura; Pipoidea; Pipidae; Xenopodinae; Xenopus; Xenopus	WD40:13:48:3.8e-43;WD40:63:94:3.8e-43;WD40:143:171:3.8e-43;WD40:191:218:3.8e-43;WD40:275:291:3.8e-43;WD40:317:335:3.8e-43;WD40:355:384:3.8e-43;WD40:395:431:3.8e-43;eIF2A:23:95:4.9e-08;eIF2A:238:334:4.9e-08;eIF2A:336:373:4.9e-08;	.	.	.	KEGG:xla:398797	.	GO:0005884^cellular_component^actin filament`GO:0005737^cellular_component^cytoplasm`GO:0005634^cellular_component^nucleus`GO:0005886^cellular_component^plasma membrane`GO:0003779^molecular_function^actin binding`GO:0051015^molecular_function^actin filament binding`GO:0030043^biological_process^actin filament fragmentation	.	.	.
a_HQ_transcript/2873	.	.	a_HQ_transcript/2873.p1	3-2459[+]	COCA1_CHICK^COCA1_CHICK^Q:549-757,H:2318-2512^31.604%ID^E:2.64e-15^RecName: Full=Collagen alpha-1(XII) chain;^Eukaryota; Metazoa; Chordata; Craniata; Vertebrata; Euteleostomi; Archelosauria; Archosauria; Dinosauria; Saurischia; Theropoda; Coelurosauria; Aves; Neognathae; Galloanserae; Galliformes; Phasianidae; Phasianinae; Gallus`COCA1_CHICK^COCA1_CHICK^Q:552-753,H:430-621^30.288%ID^E:6.59e-11^Re…	VWA:558:744:4.4e-30;VWA_2:558:742:4.7e-13;VWA_3:558:707:1.9e-06;	.	.	.	.	.	GO:0005581^cellular_component^collagen trimer`GO:0062023^cellular_component^collagen-containing extracellular matrix`GO:0005576^cellular_component^extracellular region`GO:0007155^biological_process^cell adhesion`GO:0035987^biological_process^endodermal cell differentiation	.	.	.
a_HQ_transcript/2888	.	.	a_HQ_transcript/2888.p1	679-2763[+]	ACBP4_ORYSJ^ACBP4_ORYSJ^Q:451-544,H:229-320^35.106%ID^E:7.59e-06^RecName: Full=Acyl-CoA-binding domain-containing protein 4 {ECO:0000305};^Eukaryota; Viridiplantae; Streptophyta; Embryophyta; Tracheophyta; Spermatophyta; Magnoliopsida; Liliopsida; Poales; Poaceae; BOP clade; Oryzoideae; Oryzeae; Oryzinae; Oryza; Oryza sativa	Ank_2:21:113:2.8e-27;Ank_2:211:357:2.8e-27;Ank_2:446:538:2.8e-27;Ank_2:585:650:2.8e-27;Ank_4:27:54:2e-22;Ank_4:65:89:2e-22;Ank_4:255:275:2e-22;Ank_4:310:334:2e-22;Ank_4:328:363:2e-22;Ank_4:474:515:2e-22;Ank_4:522:548:2e-22;Ank_4:582:599:2e-22;Ank_4:613:645:2e-22;Ank_5:37:53:2.4e-17;Ank_5:72:113:2.4e-17;Ank_5:251:275:2.4e-17;Ank_5:317:367:2.4e-17;Ank_5:447:461:2.4e-17;Ank_5:470:515:2.4e-17;Ank_5:4…	.	.	.	KEGG:osa:4337434	.	GO:0005789^cellular_component^endoplasmic reticulum membrane`GO:0000062^molecular_function^fatty-acyl-CoA binding	.	.	.
a_HQ_transcript/2914	.	.	a_HQ_transcript/2914.p1	92-1510[+]	.	.	.	ExpAA=13.37^PredHel=1^Topology=i7-29o	.	.	.	.	.	.	.
a_HQ_transcript/2916	.	.	a_HQ_transcript/2916.p1	214-2514[+]	DYDC1_HUMAN^DYDC1_HUMAN^Q:359-481,H:1-124^31.452%ID^E:6.12e-11^RecName: Full=DPY30 domain-containing protein 1;^Eukaryota; Metazoa; Chordata; Craniata; Vertebrata; Euteleostomi; Mammalia; Eutheria; Euarchontoglires; Primates; Haplorrhini; Catarrhini; Hominidae; Homo	Ank_5:29:76:9.6e-21;Ank_5:148:181:9.6e-21;Ank_5:179:222:9.6e-21;Ank_5:391:408:9.6e-21;Ank_5:518:539:9.6e-21;Ank_5:637:683:9.6e-21;Ank_2:20:74:1.4e-19;Ank_2:152:246:1.4e-19;Ank_2:516:543:1.4e-19;Ank_2:638:703:1.4e-19;Ank_4:30:46:4e-16;Ank_4:38:79:4e-16;Ank_4:149:198:4e-16;Ank_4:182:235:4e-16;Ank_4:388:408:4e-16;Ank_4:642:683:4e-16;Ank_3:37:61:3.1e-13;Ank_3:151:168:3.1e-13;Ank_3:181:206:3.1e-13;Ank…	.	.	.	KEGG:hsa:143241	.	GO:0031514^cellular_component^motile cilium`GO:0001534^cellular_component^radial spoke`GO:0048188^cellular_component^Set1C/COMPASS complex	.	.	.
a_HQ_transcript/2919	.	.	a_HQ_transcript/2919.p1	97-3477[+]	S4A10_BOVIN^S4A10_BOVIN^Q:4-1097,H:11-1093^47.059%ID^E:0^RecName: Full=Sodium-driven chloride bicarbonate exchanger {ECO:0000250|UniProtKB:Q6U841};^Eukaryota; Metazoa; Chordata; Craniata; Vertebrata; Euteleostomi; Mammalia; Eutheria; Laurasiatheria; Artiodactyla; Ruminantia; Pecora; Bovidae; Bovinae; Bos	HCO3_cotransp:434:977:2.3e-220;Band_3_cyto:130:390:6.2e-79;	.	ExpAA=239.34^PredHel=11^Topology=o468-490i503-525o554-576i646-668o708-730i750-769o800-819i840-862o900-919i926-945o972-989i	.	KEGG:bta:517077	.	GO:0016324^cellular_component^apical plasma membrane`GO:0043679^cellular_component^axon terminus`GO:0016323^cellular_component^basolateral plasma membrane`GO:0030425^cellular_component^dendrite`GO:0043025^cellular_component^neuronal cell body`GO:0043204^cellular_component^perikaryon`GO:0005886^cellular_component^plasma membrane`GO:0098794^cellular_component^postsynapse`GO:0036477^cellular_compone…	.	.	.
a_HQ_transcript/2930	.	.	a_HQ_transcript/2930.p1	89-1732[+]	ODAD3_MOUSE^ODAD3_MOUSE^Q:8-538,H:58-587^38.649%ID^E:4.25e-96^RecName: Full=Outer dynein arm-docking complex subunit 3;^Eukaryota; Metazoa; Chordata; Craniata; Vertebrata; Euteleostomi; Mammalia; Eutheria; Euarchontoglires; Glires; Rodentia; Myomorpha; Muroidea; Muridae; Murinae; Mus; Mus	.	.	.	.	KEGG:mmu:77609	.	GO:0005930^cellular_component^axoneme`GO:0005814^cellular_component^centriole`GO:0036064^cellular_component^ciliary basal body`GO:0035253^cellular_component^ciliary rootlet`GO:0097542^cellular_component^ciliary tip`GO:0005929^cellular_component^cilium`GO:0005576^cellular_component^extracellular region`GO:0120228^cellular_component^outer dynein arm docking complex`GO:0007420^biological_process^bra…	.	.	.
a_HQ_transcript/2936	.	.	a_HQ_transcript/2936.p1	162-4211[+]	GRM3_HUMAN^GRM3_HUMAN^Q:528-1298,H:57-840^26.071%ID^E:9.26e-66^RecName: Full=Metabotropic glutamate receptor 3;^Eukaryota; Metazoa; Chordata; Craniata; Vertebrata; Euteleostomi; Mammalia; Eutheria; Euarchontoglires; Primates; Haplorrhini; Catarrhini; Hominidae; Homo`GRM3_HUMAN^GRM3_HUMAN^Q:5-487,H:37-514^27.789%ID^E:1.57e-37^RecName: Full=Metabotropic glutamate receptor 3;^Eukaryota; Metazoa; Cho…	ANF_receptor:35:418:4.8e-79;ANF_receptor:540:888:4.8e-79;7tm_3:1057:1289:3.5e-29;Peripla_BP_6:60:182:3.9e-12;Peripla_BP_6:614:773:3.9e-12;	.	ExpAA=154.06^PredHel=7^Topology=o1047-1069i1076-1098o1113-1132i1153-1175o1202-1224i1236-1255o1265-1284i	.	KEGG:hsa:2913	.	GO:0097449^cellular_component^astrocyte projection`GO:0030424^cellular_component^axon`GO:0043197^cellular_component^dendritic spine`GO:0098978^cellular_component^glutamatergic synapse`GO:0005886^cellular_component^plasma membrane`GO:0014069^cellular_component^postsynaptic density`GO:0045211^cellular_component^postsynaptic membrane`GO:0042734^cellular_component^presynaptic membrane`GO:0005246^mole…	.	.	.
a_HQ_transcript/2937	.	.	a_HQ_transcript/2937.p1	91-1005[+]	UFD1_RAT^UFD1_RAT^Q:1-293,H:1-302^60.328%ID^E:4.31e-123^RecName: Full=Ubiquitin recognition factor in ER-associated degradation protein 1;^Eukaryota; Metazoa; Chordata; Craniata; Vertebrata; Euteleostomi; Mammalia; Eutheria; Euarchontoglires; Glires; Rodentia; Myomorpha; Muroidea; Muridae; Murinae; Rattus	UFD1:16:188:3.3e-78;	.	.	.	KEGG:rno:84478	.	GO:0005737^cellular_component^cytoplasm`GO:0005829^cellular_component^cytosol`GO:0005634^cellular_component^nucleus`GO:0036501^cellular_component^UFD1-NPL4 complex`GO:0034098^cellular_component^VCP-NPL4-UFD1 AAA ATPase complex`GO:0051117^molecular_function^ATPase binding`GO:0036435^molecular_function^K48-linked polyubiquitin modification-dependent protein binding`GO:0031593^molecular_function^pol…	.	.	.
a_HQ_transcript/2940	.	.	a_HQ_transcript/2940.p1	44-2230[+]	STING_CRAGI^STING_CRAGI^Q:37-350,H:68-357^21.451%ID^E:1.06e-12^RecName: Full=Stimulator of interferon genes protein {ECO:0000305};^Eukaryota; Metazoa; Spiralia; Lophotrochozoa; Mollusca; Bivalvia; Autobranchia; Pteriomorphia; Ostreida; Ostreoidea; Ostreidae; Crassostrea	.	.	.	.	.	.	GO:0050135^molecular_function^NADP+ nucleosidase activity`GO:0061809^molecular_function^NAD+ nucleotidase, cyclic ADP-ribose generating`GO:0000166^molecular_function^nucleotide binding`GO:0002218^biological_process^activation of innate immune response`GO:0006914^biological_process^autophagy`GO:0032481^biological_process^positive regulation of type I interferon production`GO:0007165^biological_pro…	.	.	.
a_HQ_transcript/2946	.	.	a_HQ_transcript/2946.p1	1323-2342[+]	FBLN1_DANRE^FBLN1_DANRE^Q:11-295,H:176-446^40.136%ID^E:3.65e-47^RecName: Full=Fibulin-1;^Eukaryota; Metazoa; Chordata; Craniata; Vertebrata; Euteleostomi; Actinopterygii; Neopterygii; Teleostei; Ostariophysi; Cypriniformes; Danionidae; Danioninae; Danio`FBLN1_DANRE^FBLN1_DANRE^Q:124-298,H:178-368^36.649%ID^E:1.1e-20^RecName: Full=Fibulin-1;^Eukaryota; Metazoa; Chordata; Craniata; Vertebrata; Eute…	EGF_CA:2:26:1.9e-53;EGF_CA:28:73:1.9e-53;EGF_CA:75:119:1.9e-53;EGF_CA:118:136:1.9e-53;EGF_CA:138:175:1.9e-53;EGF_CA:183:216:1.9e-53;EGF_CA:224:262:1.9e-53;EGF_CA:264:295:1.9e-53;cEGF:8:31:2.6e-21;cEGF:51:78:2.6e-21;cEGF:86:91:2.6e-21;cEGF:98:141:2.6e-21;cEGF:160:186:2.6e-21;cEGF:206:227:2.6e-21;cEGF:246:267:2.6e-21;cEGF:284:294:2.6e-21;EGF_3:2:18:2e-09;EGF_3:32:55:2e-09;EGF_3:79:111:2e-09;EGF_3:1…	.	.	.	.	.	GO:0005576^cellular_component^extracellular region`GO:0005509^molecular_function^calcium ion binding`GO:0016504^molecular_function^peptidase activator activity`GO:0035122^biological_process^embryonic medial fin morphogenesis`GO:0030198^biological_process^extracellular matrix organization`GO:0090497^biological_process^mesenchymal cell migration`GO:0043589^biological_process^skin morphogenesis	.	.	.
a_HQ_transcript/2960	.	.	a_HQ_transcript/2960.p1	74-2230[+]	S26A5_CHICK^S26A5_CHICK^Q:21-711,H:1-739^31.183%ID^E:2.29e-122^RecName: Full=Prestin {ECO:0000303|PubMed:17442754};^Eukaryota; Metazoa; Chordata; Craniata; Vertebrata; Euteleostomi; Archelosauria; Archosauria; Dinosauria; Saurischia; Theropoda; Coelurosauria; Aves; Neognathae; Galloanserae; Galliformes; Phasianidae; Phasianinae; Gallus	Sulfate_transp:217:496:1.7e-70;Sulfate_tra_GLY:86:167:6.8e-26;Sulfate_tra_GLY:197:219:6.8e-26;Sulfate_tra_GLY:241:248:6.8e-26;Sulfate_tra_GLY:368:386:6.8e-26;Sulfate_tra_GLY:427:450:6.8e-26;Sulfate_tra_GLY:509:524:6.8e-26;STAS:552:690:5.6e-23;	.	ExpAA=220.24^PredHel=9^Topology=i97-119o134-156i207-229o281-303i315-334o365-387i400-422o442-473i494-526o	.	KEGG:gga:417715	.	GO:0005886^cellular_component^plasma membrane`GO:0015106^molecular_function^bicarbonate transmembrane transporter activity`GO:0015108^molecular_function^chloride transmembrane transporter activity`GO:0046872^molecular_function^metal ion binding`GO:0019531^molecular_function^oxalate transmembrane transporter activity`GO:0160046^molecular_function^oxalate:chloride antiporter activity`GO:0015116^mol…	.	.	.
a_HQ_transcript/2966	.	.	a_HQ_transcript/2966.p1	1-462[+]	CRBL2_XENTR^CRBL2_XENTR^Q:54-149,H:4-97^57.292%ID^E:6.81e-29^RecName: Full=cAMP-responsive element-binding protein-like 2;^Eukaryota; Metazoa; Chordata; Craniata; Vertebrata; Euteleostomi; Amphibia; Batrachia; Anura; Pipoidea; Pipidae; Xenopodinae; Xenopus; Silurana	bZIP_1:79:128:9e-07;	.	.	.	KEGG:xtr:100038265	.	GO:0005634^cellular_component^nucleus`GO:0003677^molecular_function^DNA binding`GO:0003700^molecular_function^DNA-binding transcription factor activity`GO:0030154^biological_process^cell differentiation`GO:0045893^biological_process^positive regulation of DNA-templated transcription`GO:0045600^biological_process^positive regulation of fat cell differentiation`GO:0046326^biological_process^positiv…	.	.	.
a_HQ_transcript/2989	.	.	a_HQ_transcript/2989.p1	115-1839[+]	CH60_CHICK^CH60_CHICK^Q:1-554,H:1-556^75.899%ID^E:0^RecName: Full=60 kDa heat shock protein, mitochondrial;^Eukaryota; Metazoa; Chordata; Craniata; Vertebrata; Euteleostomi; Archelosauria; Archosauria; Dinosauria; Saurischia; Theropoda; Coelurosauria; Aves; Neognathae; Galloanserae; Galliformes; Phasianidae; Phasianinae; Gallus	Cpn60_TCP1:45:547:1.5e-116;	.	.	.	KEGG:gga:424059	.	GO:0009986^cellular_component^cell surface`GO:0005905^cellular_component^clathrin-coated pit`GO:0030135^cellular_component^coated vesicle`GO:0005737^cellular_component^cytoplasm`GO:0005829^cellular_component^cytosol`GO:0005769^cellular_component^early endosome`GO:0070062^cellular_component^extracellular exosome`GO:0046696^cellular_component^lipopolysaccharide receptor complex`GO:0140494^cellular_…	.	.	.
a_HQ_transcript/2998	.	.	a_HQ_transcript/2998.p1	121-1203[+]	IST1_BOVIN^IST1_BOVIN^Q:1-359,H:1-363^48.396%ID^E:1.71e-103^RecName: Full=IST1 homolog;^Eukaryota; Metazoa; Chordata; Craniata; Vertebrata; Euteleostomi; Mammalia; Eutheria; Laurasiatheria; Artiodactyla; Ruminantia; Pecora; Bovidae; Bovinae; Bos	Ist1:12:177:2.2e-60;	.	.	.	KEGG:bta:508900	.	GO:0005813^cellular_component^centrosome`GO:0031410^cellular_component^cytoplasmic vesicle`GO:0030496^cellular_component^midbody`GO:0005635^cellular_component^nuclear envelope`GO:0007049^biological_process^cell cycle`GO:0051301^biological_process^cell division`GO:0008104^biological_process^protein localization`GO:0015031^biological_process^protein transport	.	.	.
a_HQ_transcript/3000	.	.	a_HQ_transcript/3000.p1	151-4761[+]	CLH1_MOUSE^CLH1_MOUSE^Q:1-1537,H:1-1528^84.58%ID^E:0^RecName: Full=Clathrin heavy chain 1 {ECO:0000250|UniProtKB:Q00610};^Eukaryota; Metazoa; Chordata; Craniata; Vertebrata; Euteleostomi; Mammalia; Eutheria; Euarchontoglires; Glires; Rodentia; Myomorpha; Muroidea; Muridae; Murinae; Mus; Mus	Clathrin:473:519:2.9e-193;Clathrin:552:687:2.9e-193;Clathrin:697:836:2.9e-193;Clathrin:851:978:2.9e-193;Clathrin:988:1127:2.9e-193;Clathrin:1138:1276:2.9e-193;Clathrin:1284:1427:2.9e-193;Clathrin:1432:1536:2.9e-193;Clathrin_propel:19:55:5.5e-46;Clathrin_propel:60:103:5.5e-46;Clathrin_propel:111:142:5.5e-46;Clathrin_propel:158:196:5.5e-46;Clathrin_propel:208:243:5.5e-46;Clathrin_propel:265:297:5.5…	.	.	.	KEGG:mmu:67300	.	GO:0030118^cellular_component^clathrin coat`GO:0030132^cellular_component^clathrin coat of coated pit`GO:0030130^cellular_component^clathrin coat of trans-Golgi network vesicle`GO:0071439^cellular_component^clathrin complex`GO:0045334^cellular_component^clathrin-coated endocytic vesicle`GO:0005905^cellular_component^clathrin-coated pit`GO:0030136^cellular_component^clathrin-coated vesicle`GO:0005…	.	.	.
a_HQ_transcript/3004	.	.	a_HQ_transcript/3004.p1	203-4753[+]	CNOT1_MOUSE^CNOT1_MOUSE^Q:1-1517,H:1-1419^56.221%ID^E:0^RecName: Full=CCR4-NOT transcription complex subunit 1;^Eukaryota; Metazoa; Chordata; Craniata; Vertebrata; Euteleostomi; Mammalia; Eutheria; Euarchontoglires; Glires; Rodentia; Myomorpha; Muroidea; Muridae; Murinae; Mus; Mus	DUF3819:1483:1517:7.4e-07;	.	.	.	KEGG:mmu:234594	.	GO:0030014^cellular_component^CCR4-NOT complex`GO:0030015^cellular_component^CCR4-NOT core complex`GO:0005829^cellular_component^cytosol`GO:0005634^cellular_component^nucleus`GO:0000932^cellular_component^P-body`GO:0070016^molecular_function^armadillo repeat domain binding`GO:0060090^molecular_function^molecular adaptor activity`GO:0030331^molecular_function^nuclear estrogen receptor binding`GO:0…	.	.	.
a_HQ_transcript/3005	.	.	a_HQ_transcript/3005.p1	103-1440[+]	AP2M1_CHICK^AP2M1_CHICK^Q:1-445,H:1-433^86.742%ID^E:0^RecName: Full=AP-2 complex subunit mu;^Eukaryota; Metazoa; Chordata; Craniata; Vertebrata; Euteleostomi; Archelosauria; Archosauria; Dinosauria; Saurischia; Theropoda; Coelurosauria; Aves; Neognathae; Galloanserae; Galliformes; Phasianidae; Phasianinae; Gallus	Adap_comp_sub:158:445:6e-84;Clat_adaptor_s:2:126:1.9e-08;	.	.	.	KEGG:gga:770246	.	GO:0030122^cellular_component^AP-2 adaptor complex`GO:0031410^cellular_component^cytoplasmic vesicle`GO:0035615^molecular_function^clathrin adaptor activity`GO:0008289^molecular_function^lipid binding`GO:0072583^biological_process^clathrin-dependent endocytosis`GO:0006886^biological_process^intracellular protein transport	.	.	.
a_HQ_transcript/3020	.	.	a_HQ_transcript/3020.p1	131-3730[+]	PTPRK_HUMAN^PTPRK_HUMAN^Q:551-1116,H:867-1438^32.712%ID^E:6.69e-79^RecName: Full=Receptor-type tyrosine-protein phosphatase kappa;^Eukaryota; Metazoa; Chordata; Craniata; Vertebrata; Euteleostomi; Mammalia; Eutheria; Euarchontoglires; Primates; Haplorrhini; Catarrhini; Hominidae; Homo	Y_phosphatase:591:823:1.4e-114;Y_phosphatase:899:1110:1.4e-114;DSPc:744:814:5.7e-06;DSPc:1033:1070:5.7e-06;	.	.	.	KEGG:hsa:5796	.	GO:0005912^cellular_component^adherens junction`GO:0030054^cellular_component^cell junction`GO:0009986^cellular_component^cell surface`GO:0005911^cellular_component^cell-cell junction`GO:0043231^cellular_component^intracellular membrane-bounded organelle`GO:0031256^cellular_component^leading edge membrane`GO:0016020^cellular_component^membrane`GO:0005886^cellular_component^plasma membrane`GO:0008…	.	.	.
a_HQ_transcript/3039	.	.	a_HQ_transcript/3039.p1	134-664[+]	.	TIMP:23:126:4e-06;	sigP:1^24^0.676	.	.	.	.	.	.	.	.
a_HQ_transcript/3045	.	.	a_HQ_transcript/3045.p1	57-4508[+]	DYH5_MOUSE^DYH5_MOUSE^Q:1-1479,H:2219-3698^69.298%ID^E:0^RecName: Full=Dynein axonemal heavy chain 5 {ECO:0000305};^Eukaryota; Metazoa; Chordata; Craniata; Vertebrata; Euteleostomi; Mammalia; Eutheria; Euarchontoglires; Glires; Rodentia; Myomorpha; Muroidea; Muridae; Murinae; Mus; Mus	AAA_8:703:966:3.3e-69;AAA_8:1183:1254:3.3e-69;AAA_7:340:605:2.4e-49;MT:979:1325:2.1e-39;AAA_9:1344:1480:2.1e-32;AAA_5:38:171:6.2e-16;AAA_5:366:504:6.2e-16;AAA_5:730:773:6.2e-16;	.	.	.	KEGG:mmu:110082	.	GO:0097728^cellular_component^9+0 motile cilium`GO:0097729^cellular_component^9+2 motile cilium`GO:0005858^cellular_component^axonemal dynein complex`GO:0005930^cellular_component^axoneme`GO:0005737^cellular_component^cytoplasm`GO:0005576^cellular_component^extracellular region`GO:0005874^cellular_component^microtubule`GO:0031514^cellular_component^motile cilium`GO:0036157^cellular_component^oute…	.	.	.
a_HQ_transcript/3060	.	.	a_HQ_transcript/3060.p1	166-3162[+]	GRM2_RAT^GRM2_RAT^Q:46-811,H:34-776^23.096%ID^E:9.89e-46^RecName: Full=Metabotropic glutamate receptor 2;^Eukaryota; Metazoa; Chordata; Craniata; Vertebrata; Euteleostomi; Mammalia; Eutheria; Euarchontoglires; Glires; Rodentia; Myomorpha; Muroidea; Muridae; Murinae; Rattus	7tm_3:588:854:4.8e-34;ANF_receptor:128:349:7.8e-23;	sigP:1^18^0.865	ExpAA=155.17^PredHel=7^Topology=o578-600i621-640o650-672i693-715o766-788i795-817o827-849i	.	KEGG:rno:24415	.	GO:0097449^cellular_component^astrocyte projection`GO:0030424^cellular_component^axon`GO:0030425^cellular_component^dendrite`GO:0098978^cellular_component^glutamatergic synapse`GO:0043005^cellular_component^neuron projection`GO:0005886^cellular_component^plasma membrane`GO:0042734^cellular_component^presynaptic membrane`GO:0005246^molecular_function^calcium channel regulator activity`GO:0001641^m…	.	.	.
a_HQ_transcript/3064	.	.	a_HQ_transcript/3064.p1	155-877[+]	.	.	sigP:1^15^0.923	ExpAA=22.48^PredHel=1^Topology=o99-121i	.	.	.	.	.	.	.
a_HQ_transcript/3071	.	.	a_HQ_transcript/3071.p1	87-1001[+]	UFD1_RAT^UFD1_RAT^Q:1-293,H:1-302^60.328%ID^E:4.31e-123^RecName: Full=Ubiquitin recognition factor in ER-associated degradation protein 1;^Eukaryota; Metazoa; Chordata; Craniata; Vertebrata; Euteleostomi; Mammalia; Eutheria; Euarchontoglires; Glires; Rodentia; Myomorpha; Muroidea; Muridae; Murinae; Rattus	UFD1:16:188:3.3e-78;	.	.	.	KEGG:rno:84478	.	GO:0005737^cellular_component^cytoplasm`GO:0005829^cellular_component^cytosol`GO:0005634^cellular_component^nucleus`GO:0036501^cellular_component^UFD1-NPL4 complex`GO:0034098^cellular_component^VCP-NPL4-UFD1 AAA ATPase complex`GO:0051117^molecular_function^ATPase binding`GO:0036435^molecular_function^K48-linked polyubiquitin modification-dependent protein binding`GO:0031593^molecular_function^pol…	.	.	.
a_HQ_transcript/3073	.	.	a_HQ_transcript/3073.p1	80-535[+]	UBCD1_DROME^UBCD1_DROME^Q:1-146,H:1-146^93.151%ID^E:1.17e-100^RecName: Full=Ubiquitin-conjugating enzyme E2-17 kDa;^Eukaryota; Metazoa; Ecdysozoa; Arthropoda; Hexapoda; Insecta; Pterygota; Neoptera; Endopterygota; Diptera; Brachycera; Muscomorpha; Ephydroidea; Drosophilidae; Drosophila; Sophophora	UQ_con:5:141:2.7e-51;	.	.	.	KEGG:dme:Dmel_CG7425	.	GO:0005829^cellular_component^cytosol`GO:0005634^cellular_component^nucleus`GO:0000151^cellular_component^ubiquitin ligase complex`GO:0005524^molecular_function^ATP binding`GO:0061631^molecular_function^ubiquitin conjugating enzyme activity`GO:0031625^molecular_function^ubiquitin protein ligase binding`GO:0031145^biological_process^anaphase-promoting complex-dependent catabolic process`GO:0051276…	.	.	.
a_HQ_transcript/3089	.	.	a_HQ_transcript/3089.p1	73-1164[+]	.	.	.	.	.	.	.	.	.	.	.
a_HQ_transcript/3099	.	.	a_HQ_transcript/3099.p1	75-479[+]	HDAC6_MOUSE^HDAC6_MOUSE^Q:1-133,H:1011-1145^54.074%ID^E:1.21e-43^RecName: Full=Histone deacetylase 6;^Eukaryota; Metazoa; Chordata; Craniata; Vertebrata; Euteleostomi; Mammalia; Eutheria; Euarchontoglires; Glires; Rodentia; Myomorpha; Muroidea; Muridae; Murinae; Mus; Mus	zf-UBP:55:115:9.1e-19;	.	.	.	KEGG:mmu:15185	.	GO:0016235^cellular_component^aggresome`GO:0030424^cellular_component^axon`GO:1904115^cellular_component^axon cytoplasm`GO:0005901^cellular_component^caveola`GO:0031252^cellular_component^cell leading edge`GO:0005813^cellular_component^centrosome`GO:0036064^cellular_component^ciliary basal body`GO:0005737^cellular_component^cytoplasm`GO:0005829^cellular_component^cytosol`GO:0030425^cellular_compo…	.	.	.
a_HQ_transcript/3100	.	.	a_HQ_transcript/3100.p1	243-3722[+]	.	.	.	.	.	.	.	.	.	.	.
a_HQ_transcript/3105	.	.	a_HQ_transcript/3105.p1	104-1954[+]	PAPSS_URECA^PAPSS_URECA^Q:15-612,H:8-605^77.759%ID^E:0^RecName: Full=Bifunctional 3'-phosphoadenosine 5'-phosphosulfate synthase;^Eukaryota; Metazoa; Spiralia; Lophotrochozoa; Annelida; Polychaeta; Echiura; Xenopneusta; Urechidae; Urechis	APS_kinase:43:198:1.9e-72;ATP-sulfurylase:386:610:2.3e-69;PUA_2:224:378:3.9e-51;AAA_33:11:34:9.5e-07;AAA_33:47:162:9.5e-07;AAA_17:47:107:1.5e-06;AAA_17:367:394:1.5e-06;	.	.	.	.	.	GO:0004020^molecular_function^adenylylsulfate kinase activity`GO:0005524^molecular_function^ATP binding`GO:0016779^molecular_function^nucleotidyltransferase activity`GO:0004781^molecular_function^sulfate adenylyltransferase (ATP) activity`GO:0016310^biological_process^phosphorylation`GO:0000103^biological_process^sulfate assimilation	.	.	.
a_HQ_transcript/3116	.	.	a_HQ_transcript/3116.p1	151-1902[+]	HS12B_HUMAN^HS12B_HUMAN^Q:17-583,H:62-685^34.286%ID^E:1.84e-110^RecName: Full=Heat shock 70 kDa protein 12B;^Eukaryota; Metazoa; Chordata; Craniata; Vertebrata; Euteleostomi; Mammalia; Eutheria; Euarchontoglires; Primates; Haplorrhini; Catarrhini; Hominidae; Homo	.	.	.	.	KEGG:hsa:116835	.	GO:0005524^molecular_function^ATP binding	.	.	.
a_HQ_transcript/3133	.	.	a_HQ_transcript/3133.p1	865-4185[+]	SVEP1_MOUSE^SVEP1_MOUSE^Q:9-900,H:463-1381^24.974%ID^E:1.55e-41^RecName: Full=Sushi, von Willebrand factor type A, EGF and pentraxin domain-containing protein 1;^Eukaryota; Metazoa; Chordata; Craniata; Vertebrata; Euteleostomi; Mammalia; Eutheria; Euarchontoglires; Glires; Rodentia; Myomorpha; Muroidea; Muridae; Murinae; Mus; Mus`SVEP1_MOUSE^SVEP1_MOUSE^Q:6-332,H:1807-2078^26.567%ID^E:1.91e-09^Re…	GCC2_GCC3:234:244:6.8e-15;GCC2_GCC3:520:536:6.8e-15;GCC2_GCC3:534:579:6.8e-15;GCC2_GCC3:586:633:6.8e-15;GCC2_GCC3:955:963:6.8e-15;Sushi:6:42:2.8e-12;Sushi:47:103:2.8e-12;Sushi:201:239:2.8e-12;Sushi:279:323:2.8e-12;Sushi:505:527:2.8e-12;Sushi:574:599:2.8e-12;Sushi:846:860:2.8e-12;Sushi:860:893:2.8e-12;Sushi:961:1020:2.8e-12;HYR:105:186:1e-10;TSP_1:7:17:4.3e-10;TSP_1:72:110:4.3e-10;TSP_1:217:223:4.…	.	.	.	KEGG:mmu:64817	.	GO:0005737^cellular_component^cytoplasm`GO:0031012^cellular_component^extracellular matrix`GO:0005576^cellular_component^extracellular region`GO:0005615^cellular_component^extracellular space`GO:0016020^cellular_component^membrane`GO:0005634^cellular_component^nucleus`GO:0005509^molecular_function^calcium ion binding`GO:0003682^molecular_function^chromatin binding`GO:0005178^molecular_function^in…	.	.	.
a_HQ_transcript/3142	.	.	a_HQ_transcript/3142.p1	89-1183[+]	GLNA_MOUSE^GLNA_MOUSE^Q:8-364,H:7-363^70.308%ID^E:0^RecName: Full=Glutamine synthetase {ECO:0000303|PubMed:30158707};^Eukaryota; Metazoa; Chordata; Craniata; Vertebrata; Euteleostomi; Mammalia; Eutheria; Euarchontoglires; Glires; Rodentia; Myomorpha; Muroidea; Muridae; Murinae; Mus; Mus	Gln-synt_C:112:358:1.5e-62;Gln-synt_N:27:104:2.2e-21;	.	.	.	KEGG:mmu:14645	.	GO:0043679^cellular_component^axon terminus`GO:0044297^cellular_component^cell body`GO:0042995^cellular_component^cell projection`GO:0005737^cellular_component^cytoplasm`GO:0005829^cellular_component^cytosol`GO:0005783^cellular_component^endoplasmic reticulum`GO:0097386^cellular_component^glial cell projection`GO:0005739^cellular_component^mitochondrion`GO:0043209^cellular_component^myelin sheath…	.	.	.
a_HQ_transcript/3160	.	.	a_HQ_transcript/3160.p1	98-1387[+]	RD23B_MOUSE^RD23B_MOUSE^Q:1-427,H:1-416^50.559%ID^E:1.14e-116^RecName: Full=UV excision repair protein RAD23 homolog B;^Eukaryota; Metazoa; Chordata; Craniata; Vertebrata; Euteleostomi; Mammalia; Eutheria; Euarchontoglires; Glires; Rodentia; Myomorpha; Muroidea; Muridae; Murinae; Mus; Mus	XPC-binding:293:350:6.8e-26;UBA:19:28:3.2e-23;UBA:180:215:3.2e-23;UBA:385:419:3.2e-23;ubiquitin:6:78:1.6e-20;Rad60-SLD:3:74:8.7e-06;	.	.	.	KEGG:mmu:19359	.	GO:0005737^cellular_component^cytoplasm`GO:0005829^cellular_component^cytosol`GO:0005654^cellular_component^nucleoplasm`GO:0005634^cellular_component^nucleus`GO:0000502^cellular_component^proteasome complex`GO:0071942^cellular_component^XPC complex`GO:0003684^molecular_function^damaged DNA binding`GO:0140612^molecular_function^DNA damage sensor activity`GO:0031593^molecular_function^polyubiquitin…	.	.	.
a_HQ_transcript/3162	.	.	a_HQ_transcript/3162.p1	245-679[+]	.	.	.	.	.	.	.	.	.	.	.
a_HQ_transcript/3174	.	.	a_HQ_transcript/3174.p1	1156-4725[+]	RN213_HUMAN^RN213_HUMAN^Q:1-1176,H:3179-4293^25.482%ID^E:8.9e-76^RecName: Full=E3 ubiquitin-protein ligase RNF213 {ECO:0000305};^Eukaryota; Metazoa; Chordata; Craniata; Vertebrata; Euteleostomi; Mammalia; Eutheria; Euarchontoglires; Primates; Haplorrhini; Catarrhini; Hominidae; Homo	zf-C3HC4_3:886:931:1.9e-07;	.	.	.	KEGG:hsa:57674	.	GO:0005737^cellular_component^cytoplasm`GO:0005829^cellular_component^cytosol`GO:0005811^cellular_component^lipid droplet`GO:0016020^cellular_component^membrane`GO:0005730^cellular_component^nucleolus`GO:0005524^molecular_function^ATP binding`GO:0016887^molecular_function^ATP hydrolysis activity`GO:0046872^molecular_function^metal ion binding`GO:0061630^molecular_function^ubiquitin protein ligase…	.	.	.
a_HQ_transcript/3176	.	.	.	.	.	.	.	.	.	.	.	.	.	.	.
a_HQ_transcript/3182	.	.	a_HQ_transcript/3182.p1	151-1188[+]	IER5L_XENLA^IER5L_XENLA^Q:2-54,H:3-55^58.491%ID^E:1.76e-09^RecName: Full=Immediate early response gene 5-like protein;^Eukaryota; Metazoa; Chordata; Craniata; Vertebrata; Euteleostomi; Amphibia; Batrachia; Anura; Pipoidea; Pipidae; Xenopodinae; Xenopus; Xenopus	IER:3:298:3.5e-30;	.	.	.	.	.	.	.	.	.
a_HQ_transcript/3193	.	.	.	.	.	.	.	.	.	.	.	.	.	.	.
a_HQ_transcript/3215	.	.	a_HQ_transcript/3215.p1	55-837[+]	CAS4_EPHMU^CAS4_EPHMU^Q:75-213,H:212-325^30.986%ID^E:4.44e-06^RecName: Full=Short-chain collagen C4;^Eukaryota; Metazoa; Porifera; Demospongiae; Heteroscleromorpha; Spongillida; Spongillidae; Ephydatia	.	sigP:1^23^0.719	.	.	.	.	GO:0005581^cellular_component^collagen trimer`GO:0005576^cellular_component^extracellular region	.	.	.
a_HQ_transcript/3216	.	.	a_HQ_transcript/3216.p1	67-2142[+]	SVEP1_HUMAN^SVEP1_HUMAN^Q:295-620,H:2676-3002^30.952%ID^E:1.34e-39^RecName: Full=Sushi, von Willebrand factor type A, EGF and pentraxin domain-containing protein 1;^Eukaryota; Metazoa; Chordata; Craniata; Vertebrata; Euteleostomi; Mammalia; Eutheria; Euarchontoglires; Primates; Haplorrhini; Catarrhini; Hominidae; Homo`SVEP1_HUMAN^SVEP1_HUMAN^Q:253-620,H:1608-2016^25.845%ID^E:1.03e-35^RecName: Ful…	Sushi:277:334:1e-46;Sushi:338:391:1e-46;Sushi:395:448:1e-46;Sushi:452:505:1e-46;Sushi:509:562:1e-46;Sushi:570:616:1e-46;	.	ExpAA=23.43^PredHel=1^Topology=o630-652i	.	KEGG:hsa:79987	.	GO:0005737^cellular_component^cytoplasm`GO:0005576^cellular_component^extracellular region`GO:0005615^cellular_component^extracellular space`GO:0016020^cellular_component^membrane`GO:0005634^cellular_component^nucleus`GO:0005509^molecular_function^calcium ion binding`GO:0003682^molecular_function^chromatin binding`GO:0005178^molecular_function^integrin binding`GO:0098640^molecular_function^integr…	.	.	.
a_HQ_transcript/3233	.	.	a_HQ_transcript/3233.p1	80-763[+]	CF107_MOUSE^CF107_MOUSE^Q:6-195,H:10-195^35.938%ID^E:7.54e-33^RecName: Full=Cilia- and flagella-associated protein 107 {ECO:0000312|MGI:MGI:1916614};^Eukaryota; Metazoa; Chordata; Craniata; Vertebrata; Euteleostomi; Mammalia; Eutheria; Euarchontoglires; Glires; Rodentia; Myomorpha; Muroidea; Muridae; Murinae; Mus; Mus	.	.	.	.	KEGG:mmu:69364	.	GO:0005879^cellular_component^axonemal microtubule	.	.	.
a_HQ_transcript/3244	.	.	a_HQ_transcript/3244.p1	78-1886[+]	MAOX_ANAPL^MAOX_ANAPL^Q:53-602,H:3-551^63.521%ID^E:0^RecName: Full=NADP-dependent malic enzyme;^Eukaryota; Metazoa; Chordata; Craniata; Vertebrata; Euteleostomi; Archelosauria; Archosauria; Dinosauria; Saurischia; Theropoda; Coelurosauria; Aves; Neognathae; Galloanserae; Anseriformes; Anatidae; Anatinae; Anas	Malic_M:309:560:1.1e-88;malic:119:299:9.3e-79;	.	.	.	.	.	GO:0005737^cellular_component^cytoplasm`GO:0004473^molecular_function^malate dehydrogenase (decarboxylating) (NADP+) activity`GO:0046872^molecular_function^metal ion binding`GO:0051287^molecular_function^NAD binding`GO:0008948^molecular_function^oxaloacetate decarboxylase activity	.	.	.
a_HQ_transcript/3253	.	.	a_HQ_transcript/3253.p1	84-443[+]	.	.	.	ExpAA=43.71^PredHel=2^Topology=i7-29o56-78i	.	.	.	.	.	.	.
a_HQ_transcript/3255	.	.	a_HQ_transcript/3255.p1	2-4480[+]	CO6A4_MOUSE^CO6A4_MOUSE^Q:197-1490,H:34-1207^23.268%ID^E:2.63e-76^RecName: Full=Collagen alpha-4(VI) chain;^Eukaryota; Metazoa; Chordata; Craniata; Vertebrata; Euteleostomi; Mammalia; Eutheria; Euarchontoglires; Glires; Rodentia; Myomorpha; Muroidea; Muridae; Murinae; Mus; Mus`CO6A4_MOUSE^CO6A4_MOUSE^Q:400-1491,H:26-1023^23.635%ID^E:3.64e-59^RecName: Full=Collagen alpha-4(VI) chain;^Eukaryota; Me…	VWA:197:358:3.4e-179;VWA:406:582:3.4e-179;VWA:634:787:3.4e-179;VWA:860:1028:3.4e-179;VWA:1084:1258:3.4e-179;VWA:1311:1476:3.4e-179;VWA_2:197:338:9.4e-79;VWA_2:406:579:9.4e-79;VWA_2:634:800:9.4e-79;VWA_2:860:1031:9.4e-79;VWA_2:1084:1257:9.4e-79;VWA_2:1311:1479:9.4e-79;VWA_3:197:314:1e-26;VWA_3:406:547:1e-26;VWA_3:633:752:1e-26;VWA_3:859:1000:1e-26;VWA_3:1083:1235:1e-26;VWA_3:1313:1449:1e-26;EGF:59…	.	.	.	KEGG:mmu:68553	.	GO:0005581^cellular_component^collagen trimer`GO:0062023^cellular_component^collagen-containing extracellular matrix`GO:0031012^cellular_component^extracellular matrix`GO:0005576^cellular_component^extracellular region`GO:0032991^cellular_component^protein-containing complex`GO:0005518^molecular_function^collagen binding`GO:0007155^biological_process^cell adhesion`GO:0030198^biological_process^ex…	.	.	.
a_HQ_transcript/3262	.	.	a_HQ_transcript/3262.p1	180-947[+]	YIPF5_XENLA^YIPF5_XENLA^Q:1-255,H:1-256^54.198%ID^E:5.44e-87^RecName: Full=Protein YIPF5;^Eukaryota; Metazoa; Chordata; Craniata; Vertebrata; Euteleostomi; Amphibia; Batrachia; Anura; Pipoidea; Pipidae; Xenopodinae; Xenopus; Xenopus	Yip1:97:235:1.1e-08;	.	ExpAA=89.03^PredHel=4^Topology=o133-155i162-184o194-216i236-254o	.	KEGG:xla:380087	.	GO:0005789^cellular_component^endoplasmic reticulum membrane`GO:0005794^cellular_component^Golgi apparatus`GO:0006888^biological_process^endoplasmic reticulum to Golgi vesicle-mediated transport`GO:0015031^biological_process^protein transport	.	.	.
a_HQ_transcript/3283	.	.	a_HQ_transcript/3283.p1	3-3206[+]	GCSP_MOUSE^GCSP_MOUSE^Q:93-1063,H:58-1025^65.673%ID^E:0^RecName: Full=Glycine dehydrogenase (decarboxylating), mitochondrial {ECO:0000305};^Eukaryota; Metazoa; Chordata; Craniata; Vertebrata; Euteleostomi; Mammalia; Eutheria; Euarchontoglires; Glires; Rodentia; Myomorpha; Muroidea; Muridae; Murinae; Mus; Mus	GDC-P:105:528:9.7e-197;GDC-P:567:822:9.7e-197;GDC-P:857:899:9.7e-197;Beta_elim_lyase:629:770:5.9e-08;	.	.	.	KEGG:mmu:104174	.	GO:0005960^cellular_component^glycine cleavage complex`GO:0005739^cellular_component^mitochondrion`GO:0005654^cellular_component^nucleoplasm`GO:0005886^cellular_component^plasma membrane`GO:0019899^molecular_function^enzyme binding`GO:0016594^molecular_function^glycine binding`GO:0004375^molecular_function^glycine dehydrogenase (decarboxylating) activity`GO:0016829^molecular_function^lyase activi…	.	.	.
a_HQ_transcript/3287	.	.	a_HQ_transcript/3287.p1	179-1930[+]	HS12B_HUMAN^HS12B_HUMAN^Q:17-583,H:62-685^34.286%ID^E:1.17e-110^RecName: Full=Heat shock 70 kDa protein 12B;^Eukaryota; Metazoa; Chordata; Craniata; Vertebrata; Euteleostomi; Mammalia; Eutheria; Euarchontoglires; Primates; Haplorrhini; Catarrhini; Hominidae; Homo	.	.	.	.	KEGG:hsa:116835	.	GO:0005524^molecular_function^ATP binding	.	.	.
a_HQ_transcript/3291	.	.	a_HQ_transcript/3291.p1	116-2989[+]	COPB_CHICK^COPB_CHICK^Q:3-948,H:2-949^76.185%ID^E:0^RecName: Full=Coatomer subunit beta;^Eukaryota; Metazoa; Chordata; Craniata; Vertebrata; Euteleostomi; Archelosauria; Archosauria; Dinosauria; Saurischia; Theropoda; Coelurosauria; Aves; Neognathae; Galloanserae; Galliformes; Phasianidae; Phasianinae; Gallus	Coatamer_beta_C:664:945:6.4e-122;Adaptin_N:26:497:2.9e-111;HEAT_2:108:194:2.4e-12;HEAT_2:226:280:2.4e-12;HEAT_2:289:345:2.4e-12;HEAT:137:166:8.6e-10;HEAT:247:273:8.6e-10;HEAT:327:343:8.6e-10;HEAT:401:414:8.6e-10;Cnd1:131:161:1.7e-08;Cnd1:236:369:1.7e-08;Cnd1:380:415:1.7e-08;HEAT_EZ:126:161:1.2e-06;HEAT_EZ:246:269:1.2e-06;HEAT_EZ:319:341:1.2e-06;HEAT_EZ:399:414:1.2e-06;HEAT_EZ:456:466:1.2e-06;	.	.	.	KEGG:gga:423063	.	GO:0030126^cellular_component^COPI vesicle coat`GO:0005829^cellular_component^cytosol`GO:0000139^cellular_component^Golgi membrane`GO:0005198^molecular_function^structural molecule activity`GO:0006888^biological_process^endoplasmic reticulum to Golgi vesicle-mediated transport`GO:0006891^biological_process^intra-Golgi vesicle-mediated transport`GO:0006886^biological_process^intracellular protein …	.	.	.
a_HQ_transcript/3294	.	.	a_HQ_transcript/3294.p1	1-3258[+]	FBP1_STRPU^FBP1_STRPU^Q:201-689,H:329-805^29.094%ID^E:1.27e-35^RecName: Full=Fibropellin-1;^Eukaryota; Metazoa; Echinodermata; Eleutherozoa; Echinozoa; Echinoidea; Euechinoidea; Echinacea; Camarodonta; Echinidea; Strongylocentrotidae; Strongylocentrotus`FBP1_STRPU^FBP1_STRPU^Q:193-677,H:434-945^28.229%ID^E:4.27e-31^RecName: Full=Fibropellin-1;^Eukaryota; Metazoa; Echinodermata; Eleutherozoa; Echi…	TSP_1:198:209:8.9e-30;TSP_1:284:333:8.9e-30;TSP_1:337:349:8.9e-30;TSP_1:420:468:8.9e-30;TSP_1:543:588:8.9e-30;TSP_1:675:722:8.9e-30;TSP_1:843:856:8.9e-30;EGF:204:232:6.5e-15;EGF:244:270:6.5e-15;EGF:339:368:6.5e-15;EGF:378:410:6.5e-15;EGF:470:499:6.5e-15;EGF:500:529:6.5e-15;EGF:590:626:6.5e-15;EGF:634:662:6.5e-15;EGF:755:769:6.5e-15;	.	ExpAA=24.29^PredHel=1^Topology=o1008-1030i	.	KEGG:spu:373313	.	GO:0032579^cellular_component^apical lamina of hyaline layer`GO:0031410^cellular_component^cytoplasmic vesicle`GO:0005576^cellular_component^extracellular region`GO:0009374^molecular_function^biotin binding`GO:0005509^molecular_function^calcium ion binding	.	.	.
a_HQ_transcript/3320	.	.	a_HQ_transcript/3320.p1	133-2148[+]	S6A13_RAT^S6A13_RAT^Q:48-623,H:31-570^52.595%ID^E:0^RecName: Full=Sodium- and chloride-dependent GABA transporter 2;^Eukaryota; Metazoa; Chordata; Craniata; Vertebrata; Euteleostomi; Mammalia; Eutheria; Euarchontoglires; Glires; Rodentia; Myomorpha; Muroidea; Muridae; Murinae; Rattus	SNF:49:607:7.9e-218;	.	ExpAA=276.15^PredHel=12^Topology=i58-77o87-109i130-152o253-275i284-306o330-352i365-387o417-439i470-492o502-524i544-566o586-608i	.	KEGG:rno:171163	.	GO:0016323^cellular_component^basolateral plasma membrane`GO:0005886^cellular_component^plasma membrane`GO:0016597^molecular_function^amino acid binding`GO:0015171^molecular_function^amino acid transmembrane transporter activity`GO:0005283^molecular_function^amino acid:sodium symporter activity`GO:0005308^molecular_function^creatine transmembrane transporter activity`GO:0015185^molecular_function…	.	.	.
a_HQ_transcript/3334	.	.	a_HQ_transcript/3334.p1	203-1753[+]	CFA53_DANRE^CFA53_DANRE^Q:1-502,H:1-504^40.594%ID^E:1.82e-82^RecName: Full=Cilia- and flagella-associated protein 53 {ECO:0000305};^Eukaryota; Metazoa; Chordata; Craniata; Vertebrata; Euteleostomi; Actinopterygii; Neopterygii; Teleostei; Ostariophysi; Cypriniformes; Danionidae; Danioninae; Danio	Trichoplein:85:154:9.6e-29;Trichoplein:159:489:9.6e-29;	.	.	.	KEGG:dre:567344	.	GO:0005879^cellular_component^axonemal microtubule`GO:0005930^cellular_component^axoneme`GO:0097546^cellular_component^ciliary base`GO:0005576^cellular_component^extracellular region`GO:0060271^biological_process^cilium assembly`GO:0003341^biological_process^cilium movement`GO:0007368^biological_process^determination of left/right symmetry`GO:0060287^biological_process^epithelial cilium movement …	.	.	.
a_HQ_transcript/3348	.	.	a_HQ_transcript/3348.p1	133-3462[+]	DYH7_RAT^DYH7_RAT^Q:3-1108,H:2958-4056^64.105%ID^E:0^RecName: Full=Dynein axonemal heavy chain 7;^Eukaryota; Metazoa; Chordata; Craniata; Vertebrata; Euteleostomi; Mammalia; Eutheria; Euarchontoglires; Glires; Rodentia; Myomorpha; Muroidea; Muridae; Murinae; Rattus	Dynein_heavy:391:1106:2e-241;AAA_9:37:260:1.9e-59;AAA_9:535:573:1.9e-59;	.	.	.	.	.	GO:0097729^cellular_component^9+2 motile cilium`GO:0005929^cellular_component^cilium`GO:0036156^cellular_component^inner dynein arm`GO:0005874^cellular_component^microtubule`GO:0005524^molecular_function^ATP binding`GO:0016887^molecular_function^ATP hydrolysis activity`GO:0005509^molecular_function^calcium ion binding`GO:0045505^molecular_function^dynein intermediate chain binding`GO:0051959^mole…	.	.	.
a_HQ_transcript/3363	.	.	a_HQ_transcript/3363.p1	81-2081[+]	NFIL3_XENTR^NFIL3_XENTR^Q:167-474,H:61-330^33.022%ID^E:6.03e-22^RecName: Full=Nuclear factor interleukin-3-regulated protein;^Eukaryota; Metazoa; Chordata; Craniata; Vertebrata; Euteleostomi; Amphibia; Batrachia; Anura; Pipoidea; Pipidae; Xenopodinae; Xenopus; Silurana	bZIP_2:178:230:2.3e-24;bZIP_2:542:593:2.3e-24;bZIP_1:185:231:5.3e-12;bZIP_1:544:599:5.3e-12;	.	.	.	KEGG:xtr:548427	.	GO:0005737^cellular_component^cytoplasm`GO:0005634^cellular_component^nucleus`GO:0003677^molecular_function^DNA binding`GO:0003700^molecular_function^DNA-binding transcription factor activity`GO:0007623^biological_process^circadian rhythm`GO:0006955^biological_process^immune response`GO:0045892^biological_process^negative regulation of DNA-templated transcription`GO:0006366^biological_process^tra…	.	.	.
a_HQ_transcript/3364	.	.	a_HQ_transcript/3364.p1	171-1016[+]	TSN16_HUMAN^TSN16_HUMAN^Q:90-259,H:67-229^30.636%ID^E:3.15e-13^RecName: Full=Tetraspanin-16;^Eukaryota; Metazoa; Chordata; Craniata; Vertebrata; Euteleostomi; Mammalia; Eutheria; Euarchontoglires; Primates; Haplorrhini; Catarrhini; Hominidae; Homo	Tetraspannin:7:271:1.3e-31;	.	ExpAA=91.85^PredHel=4^Topology=i13-35o73-95i107-129o247-269i	.	KEGG:hsa:26526	.	GO:0016020^cellular_component^membrane	.	.	.
a_HQ_transcript/3373	.	.	a_HQ_transcript/3373.p1	294-1670[+]	BIR7A_XENLA^BIR7A_XENLA^Q:84-458,H:43-401^24.672%ID^E:3.33e-26^RecName: Full=Baculoviral IAP repeat-containing protein 7-A;^Eukaryota; Metazoa; Chordata; Craniata; Vertebrata; Euteleostomi; Amphibia; Batrachia; Anura; Pipoidea; Pipidae; Xenopodinae; Xenopus; Xenopus`BIR7A_XENLA^BIR7A_XENLA^Q:75-266,H:139-332^29.293%ID^E:3.71e-20^RecName: Full=Baculoviral IAP repeat-containing protein 7-A;^Eukaryo…	BIR:84:148:1.4e-16;BIR:440:451:1.4e-16;zf-C3HC4_3:117:123:5.1e-12;zf-C3HC4_3:410:451:5.1e-12;zf-C3HC4_2:118:122:2e-06;zf-C3HC4_2:409:447:2e-06;	.	.	.	KEGG:xla:398387	.	GO:0005737^cellular_component^cytoplasm`GO:0004869^molecular_function^cysteine-type endopeptidase inhibitor activity`GO:0043027^molecular_function^cysteine-type endopeptidase inhibitor activity involved in apoptotic process`GO:0046872^molecular_function^metal ion binding`GO:0016740^molecular_function^transferase activity`GO:0006915^biological_process^apoptotic process`GO:0043066^biological_proces…	.	.	.
a_HQ_transcript/3374	.	.	.	.	.	.	.	.	.	.	.	.	.	.	.
a_HQ_transcript/3380	.	.	a_HQ_transcript/3380.p1	36-1217[+]	CGL_MACFA^CGL_MACFA^Q:4-391,H:11-397^67.352%ID^E:0^RecName: Full=Cystathionine gamma-lyase;^Eukaryota; Metazoa; Chordata; Craniata; Vertebrata; Euteleostomi; Mammalia; Eutheria; Euarchontoglires; Primates; Haplorrhini; Catarrhini; Cercopithecidae; Cercopithecinae; Macaca	Cys_Met_Meta_PP:11:389:1e-155;Aminotran_1_2:45:208:1.2e-09;Alum_res:121:210:8.4e-06;	.	.	.	.	.	GO:0005737^cellular_component^cytoplasm`GO:0005516^molecular_function^calmodulin binding`GO:0004123^molecular_function^cystathionine gamma-lyase activity`GO:0047982^molecular_function^homocysteine desulfhydrase activity`GO:0080146^molecular_function^L-cysteine desulfhydrase activity`GO:0044540^molecular_function^L-cystine L-cysteine-lyase (deaminating)`GO:0030170^molecular_function^pyridoxal phos…	.	.	.
a_HQ_transcript/3381	.	.	a_HQ_transcript/3381.p1	166-2568[+]	P5CS_MOUSE^P5CS_MOUSE^Q:69-784,H:61-784^58.402%ID^E:0^RecName: Full=Delta-1-pyrroline-5-carboxylate synthase;^Eukaryota; Metazoa; Chordata; Craniata; Vertebrata; Euteleostomi; Mammalia; Eutheria; Euarchontoglires; Glires; Rodentia; Myomorpha; Muroidea; Muridae; Murinae; Mus; Mus	AA_kinase:79:333:1.8e-29;Aldedh:355:639:1.2e-15;Aldedh:675:735:1.2e-15;	.	.	.	KEGG:mmu:56454	.	GO:0005743^cellular_component^mitochondrial inner membrane`GO:0031966^cellular_component^mitochondrial membrane`GO:0005739^cellular_component^mitochondrion`GO:0005524^molecular_function^ATP binding`GO:0004349^molecular_function^glutamate 5-kinase activity`GO:0004350^molecular_function^glutamate-5-semialdehyde dehydrogenase activity`GO:0042802^molecular_function^identical protein binding`GO:000865…	.	.	.
a_HQ_transcript/3386	.	.	a_HQ_transcript/3386.p1	105-1352[+]	F10A1_CHICK^F10A1_CHICK^Q:7-377,H:4-358^50.532%ID^E:3.75e-119^RecName: Full=Hsc70-interacting protein;^Eukaryota; Metazoa; Chordata; Craniata; Vertebrata; Euteleostomi; Archelosauria; Archosauria; Dinosauria; Saurischia; Theropoda; Coelurosauria; Aves; Neognathae; Galloanserae; Galliformes; Phasianidae; Phasianinae; Gallus	TPR_11:111:176:2.6e-18;TPR_11:170:210:2.6e-18;TPR_1:126:144:2.8e-13;TPR_1:147:177:2.8e-13;TPR_1:181:210:2.8e-13;TPR_2:123:144:1.1e-10;TPR_2:146:176:1.1e-10;TPR_2:180:212:1.1e-10;TPR_2:249:264:1.1e-10;Apc3:126:205:1.7e-06;TPR_16:118:173:1.8e-06;TPR_16:151:199:1.8e-06;TPR_16:251:263:1.8e-06;TPR_17:134:166:4.6e-06;TPR_17:169:199:4.6e-06;TPR_14:125:149:6.3e-06;TPR_14:147:187:6.3e-06;TPR_14:183:213:6.…	.	.	.	KEGG:gga:418003	.	GO:0005737^cellular_component^cytoplasm`GO:0030544^molecular_function^Hsp70 protein binding`GO:0046983^molecular_function^protein dimerization activity`GO:0051085^biological_process^chaperone cofactor-dependent protein refolding	.	.	.
a_HQ_transcript/3392	.	.	a_HQ_transcript/3392.p1	1528-2091[+]	TM9S2_MOUSE^TM9S2_MOUSE^Q:18-187,H:493-662^84.706%ID^E:9.18e-98^RecName: Full=Transmembrane 9 superfamily member 2;^Eukaryota; Metazoa; Chordata; Craniata; Vertebrata; Euteleostomi; Mammalia; Eutheria; Euarchontoglires; Glires; Rodentia; Myomorpha; Muroidea; Muridae; Murinae; Mus; Mus	EMP70:17:144:9.6e-64;EMP70:151:171:9.6e-64;	.	ExpAA=92.59^PredHel=4^Topology=o48-70i77-99o114-136i156-178o	.	KEGG:mmu:68059	.	GO:0010008^cellular_component^endosome membrane`GO:0005794^cellular_component^Golgi apparatus`GO:0016020^cellular_component^membrane`GO:0005815^cellular_component^microtubule organizing center`GO:0006672^biological_process^ceramide metabolic process`GO:0006688^biological_process^glycosphingolipid biosynthetic process`GO:0072657^biological_process^protein localization to membrane`GO:0010908^biolog…	.	.	.
a_HQ_transcript/3397	.	.	a_HQ_transcript/3397.p1	103-1746[+]	ODAD3_MOUSE^ODAD3_MOUSE^Q:8-538,H:58-587^38.649%ID^E:4.25e-96^RecName: Full=Outer dynein arm-docking complex subunit 3;^Eukaryota; Metazoa; Chordata; Craniata; Vertebrata; Euteleostomi; Mammalia; Eutheria; Euarchontoglires; Glires; Rodentia; Myomorpha; Muroidea; Muridae; Murinae; Mus; Mus	.	.	.	.	KEGG:mmu:77609	.	GO:0005930^cellular_component^axoneme`GO:0005814^cellular_component^centriole`GO:0036064^cellular_component^ciliary basal body`GO:0035253^cellular_component^ciliary rootlet`GO:0097542^cellular_component^ciliary tip`GO:0005929^cellular_component^cilium`GO:0005576^cellular_component^extracellular region`GO:0120228^cellular_component^outer dynein arm docking complex`GO:0007420^biological_process^bra…	.	.	.
a_HQ_transcript/3403	.	.	a_HQ_transcript/3403.p1	28-2094[+]	.	.	sigP:1^25^0.729	ExpAA=43.43^PredHel=2^Topology=i5-27o418-440i	.	.	.	.	.	.	.
a_HQ_transcript/3409	.	.	a_HQ_transcript/3409.p1	84-767[+]	CF107_MOUSE^CF107_MOUSE^Q:6-195,H:10-195^35.938%ID^E:7.54e-33^RecName: Full=Cilia- and flagella-associated protein 107 {ECO:0000312|MGI:MGI:1916614};^Eukaryota; Metazoa; Chordata; Craniata; Vertebrata; Euteleostomi; Mammalia; Eutheria; Euarchontoglires; Glires; Rodentia; Myomorpha; Muroidea; Muridae; Murinae; Mus; Mus	.	.	.	.	KEGG:mmu:69364	.	GO:0005879^cellular_component^axonemal microtubule	.	.	.
a_HQ_transcript/3413	.	.	a_HQ_transcript/3413.p1	182-952[+]	.	.	.	.	.	.	.	.	.	.	.
a_HQ_transcript/3414	.	.	a_HQ_transcript/3414.p1	31-1203[+]	CEGTB_XENLA^CEGTB_XENLA^Q:23-390,H:23-391^49.051%ID^E:1.69e-128^RecName: Full=Ceramide glucosyltransferase-B;^Eukaryota; Metazoa; Chordata; Craniata; Vertebrata; Euteleostomi; Amphibia; Batrachia; Anura; Pipoidea; Pipidae; Xenopodinae; Xenopus; Xenopus	Glyco_transf_21:105:275:1.7e-41;Glyco_tranf_2_3:53:276:3.8e-25;Glyco_trans_2_3:5:31:9.9e-12;Glyco_trans_2_3:149:327:9.9e-12;	.	ExpAA=48.69^PredHel=2^Topology=i7-29o306-328i	.	KEGG:xla:495444	.	GO:0005794^cellular_component^Golgi apparatus`GO:0000139^cellular_component^Golgi membrane`GO:0008120^molecular_function^ceramide glucosyltransferase activity`GO:0102769^molecular_function^dihydroceramide glucosyltransferase activity`GO:0046479^biological_process^glycosphingolipid catabolic process	.	.	.
a_HQ_transcript/3415	.	.	a_HQ_transcript/3415.p1	130-3951[+]	VIGLN_HUMAN^VIGLN_HUMAN^Q:11-1272,H:26-1268^54.225%ID^E:0^RecName: Full=Vigilin;^Eukaryota; Metazoa; Chordata; Craniata; Vertebrata; Euteleostomi; Mammalia; Eutheria; Euarchontoglires; Primates; Haplorrhini; Catarrhini; Hominidae; Homo	KH_1:85:125:2.7e-173;KH_1:138:192:2.7e-173;KH_1:209:267:2.7e-173;KH_1:280:333:2.7e-173;KH_1:352:406:2.7e-173;KH_1:421:479:2.7e-173;KH_1:495:549:2.7e-173;KH_1:567:625:2.7e-173;KH_1:639:699:2.7e-173;KH_1:713:771:2.7e-173;KH_1:787:846:2.7e-173;KH_1:861:962:2.7e-173;KH_1:969:1028:2.7e-173;KH_1:1050:1110:2.7e-173;KH_1:1123:1180:2.7e-173;KH_3:81:114:1.7e-119;KH_3:144:183:1.7e-119;KH_3:216:255:1.7e-119;…	.	.	.	KEGG:hsa:3069	.	GO:0005737^cellular_component^cytoplasm`GO:0034364^cellular_component^high-density lipoprotein particle`GO:0005634^cellular_component^nucleus`GO:0005886^cellular_component^plasma membrane`GO:0005844^cellular_component^obsolete polysome`GO:0045296^molecular_function^cadherin binding`GO:0008289^molecular_function^lipid binding`GO:0003729^molecular_function^mRNA binding`GO:0003723^molecular_function…	.	.	.
[truncated: 13,724 more rows]
