# Supplementary material for: Transcriptomics as an Early Warning of Domoic Acid Exposure in Pacific Razor Clams (Siliqua patula)
Source: Toxins (Basel). 2025 Apr 11;17(4):194. doi: 10.3390/toxins17040194 (PMC12031274; doi:10.3390/toxins17040194)
Supplement: Supplementary file 1 [file toxins-17-00194-s001.zip › Supplementary File S5. Environmental data collected at the time of sampling..xlsx]

## Sheet: 2022-2023
Date (1/1/2013)	Sample Site	Time 24:00	Temp (ºC)	Salinity (PSU)	Alexandrium Count (cells/L)	Pseudo-nitzschia Count (cells/L)	P-n small	Total Pseudo-nitzschia Count (cells/L)	Dinophysis Count (cells/L)	Dominant Species	% Pseudo-nitzschia In Bloom	notes	Weather Observations	swell	wind	Dissolved Oxygen	razor DA	pDA	Paralytic shellfish poison	Diarrhetic shellfish poison
2022-03-02	Long Beach	11:56:00	9.8	24.7	0	0	4000	4000	0	Attheya armatus, Asterionellopsis spp.	0		overcast/fog	10	SW5	10.1	3		0	0
2022-03-07	Long Beach	13:26:00	10.2	23.1	0	0	2000	2000	0	Attheya armatus, Asterionellopsis spp.	0		overcast	4	SW10	11.1
2022-03-10	Long Beach	11:45:00	9.6	21.5	0	0	0	0	0	Attheya aramtus	0		clear	3	SW5	10.7
2022-03-15	Long Beach	15:15:00	13.1	24.2	0	0	0	0	0	Attheya aramtus	0		overcast	17	SW15	11.6
2022-03-21	Long Beach	08:09:00	8.7	22	0	0	0	0	0	Asterionellopsis socialis	0	Dense bloom	overcast	10	SE10	10.3	2		0	0
2022-03-24	Long Beach	11:43:00	10.7	27.3	0	0	0	0	0	Attheya armatus, Asterionellopsis socialis	0	Dense bloom	mostly cloudy	5	NE5	10
2022-03-28	Long Beach	14:39:00	11.1	19.9	0	0	0	0	0	Asterionellopsis socialis	0	Dense bloom	overcast	5	NW10	10.1
2022-03-31	Long Beach	11:37:00	11.6	24.3	0	0	2000	2000	0	Attheya armatus, Asterionellopsis socialis	0	Dense bloom	mostly cloudy	10	NW5	10.1
2022-04-04	Long Beach	11:31:00	10.9	20.8	0	0	0	0	0	Asterionellopsis spp.	0		overcast	12	W25	11.3
2022-04-07	Long Beach	11:47:00	12.2	24.4	0	0	0	0	0	Attheya armatus, Asterionellopsis socialis	0	A. glacialis prominent	clear	3	SW5	10.1	2		0	0
2022-04-11	Long Beach	14:10:00	12.1	30.4	0	0	0	0	0	Attheya armatus, Asterionellopsis socialis	0	Dense bloom	mostly clear	5	NW12	11.9
2022-04-14	Long Beach	11:22:00	9.7	21.3	0	0	0	0	0	Attheya armatus, Asterionellopsis socialis	0	Dense bloom. 1,000 c/l Noctiluca	mostly cloudy	2	E5	11.3
2022-04-18	Long Beach	13:30:00	11.2	21.7	0	0	0	0	0	Attheya armatus, Asterionellopsis socialis	0	Dense bloom	overcast	7	SE15	9.8	2		0	0
2022-04-21	Long Beach	11:22:00	11.2	27.8	0	0	0	0	0	Attheya armatus, Asterionellopsis socialis	0		overcast	10	SW15	9.3
2022-04-25	Long Beach	14:01:00	14.6	22.9	0	0	0	0	0	Attheya armatus, Asterionellopsis socialis	0	dense bloom	mostly cloudy	7	SW10	13.3
2022-04-28	Long Beach	11:08:00	13	24.4	0	0	0	0	0	Attheya armatus, Asterionellopsis socialis	0		mostly cloudy	3	SW5	9.3
2022-05-02	Long Beach	08:30:00	12	19.8	0	0	3000	3000	0	Asterionellopsis spp.	0		overcast	5	SW5	9.8
2022-05-05	Long Beach	11:44:00	12.3	22.3	0	0	0	0	0	Asterionellopsis spp.	0	p-n small, D. acuminata in NT	overcast	7	SE10	9.3
2022-05-09	Long Beach	13:53:00	13.9	26.7	0	0	0	0	0	Attheya armatus, Asterionellopsis socialis	0	p-n lg in NT	mostly cloudy	7	W10	9.4
2022-05-12	Long Beach	11:38:00	12.4	17.3	0	0	0	0	0	Attheya armatus, Asterionellopsis socialis	0		overcast	8	SW20	9.8
2022-05-16	Long Beach	13:11:00	15.2	21.5	0	3000	0	3000	0	Attheya armatus	0	100% P. pungens/multi	partly clear	3	W8	9.6
2022-05-19	Long Beach	07:44:00	12.6	22.4	0	0	0	0	0	Asterionellopsis spp.	0	p-n lg in NT	overcast	8	NW12	9.2
2022-05-23	Long Beach	08:29:00	13	20.6	1000	17000	4000	21000	0	Attheya armatus	24	81% P. pungens/multi 19% P. deli/p. deli. Alex cf tamarense	overcast	3	W7	9.4
2022-05-26	Long Beach	11:12:00	14.7	24.4	0	5000	0	5000	0	Attheya armatus, Asterionellopsis socialis	0	10,000 c/l Phaeocystis. 1,000 c/l Noctiluca	overcast	3	SW5	9.1
2022-05-31	Long Beach	08:53:00	13.8	24.3	0	0	0	0	0	Asterionellopsis socialis	0	P-n lg & Phaeocystis sp. in NT	clear	4	NW3	9.2
2022-06-02	Long Beach	09:26:00	13.8	19.5	0	10000	0	10000	0	Attheya armatus	10	100% P. pungens/multi	overcast	6	SW2	9.4
2022-06-06	Long Beach	14:27:00	18.1	20.2	0	10000	0	10000	0		0	100% P. pungens/multi. Alex in NT	mostly clear	3	W5	8.6
2022-06-09	Long Beach	11:18:00	14.8	22.6	0	14000	2000	16000	0	Attheya armatus	0	88% P. pungens/multi 12% P. deli/p. deli. Alex cf catenella in NT	overcast	6	SE10	8.9
2022-06-13	Long Beach	13:27:00	14.5	27.4	0	2000	0	2000	0	Attheya armatus, Asterionellopsis socialis	0	100% P. pungens/multi.	overcast	5	W10	9.2
2022-06-15	Long Beach	11:29:00	15.6	19.6	0	18000	7000	25000	0	Attheya armatus	0	72% P. pungens/multi 28% P. deli/p. deli. Alex in NT	overcast	2	NW3	9
2022-06-21	Long Beach	15:03:00	19.1	20	0	31000	16000	47000	0	Attheya armatus	0	66% P. pungens/multi 34% P. deli/p. deli. D. parva in NT	partly cloudy	5	W5	10.6
2022-06-23	Long Beach	14:35:00	16.3	27.8	0	8000	19000	27000	0	Attheya armatus, Asterionellopsis socialis	0	30% P. pungens/multi 70% P. deli/p. deli	partly cloudy	5	NW5	9.2
2022-06-28	Long Beach	12:48:00	15.5	20.8	1000	55000	71000	126000	0	Attheya armatus, Asterionellopsis spp.	1.5	950 ml filtered. 56% P. deli/p. deli, 3% P. australis, 41% P. pungens/multi	overcast	3	S15	9.3		67.49
2022-06-30	Long Beach	11:22:00	17.6	22	0	63000	162000	225000	0	Attheya armatus	0	28% P. pungens/multi 72% P. deli/p. deli	mostly clear	2	NW5	8.7		23.93
2022-07-05	Long Beach	14:44:00	16.9	23.9	0	23000	89000	112000	0		0	20% P. pungens/multi 80% P. deli/p. deli	overcast	3	NW5	8.8
2022-07-07	Long Beach	12:41:00	18.3	15.7	0	59000	127000	186000	0	Chaetoceros spp.	0	32% P. pungens/multi 68% P. deli/p. deli. Scrippsiella trochoidea 7,000 c/l	mostly cloudy	2	SW5	9		ND
2022-07-11	Long Beach	13:16:00	19	30.1	0	82000	198000	280000	0	Asterionellopsis spp.	<1	30% P. pungens/multi 60% P. deli/p. deli. Noctiluca in NT. Detritus	clear	4	NW12	8		18.67
2022-07-14	Long Beach	12:06:00	14.8	32.7	0	98000	141000	239000	0	Asterionellopsis spp.	0	35% P. pungens/multi 6% P. australis, 59% P. deli/p. deli	clear	3	NW5	9		99.89
2022-07-18	Long Beach	13:31:00	19.4	26.7	0	252000	99000	351000	0	Asterionellopsis spp.	0	70% P. pungens/multi 2% P. australis, 28% P. deli/p. deli	mostly cloudy	5	NW8	8.4		69.1
2022-07-21	Long Beach	11:24:00	17.1	17.9	1000	146000	34000	180000	0	Rhizosolenia setigera	3	Heterocapsa triquetra 37,000 c/l; Heterosigma akashiwo 34,000 c/l. 14% P. australis, 67% P. pungens/multi 19% P. deli/p.deli. Cf kerenia sp. in NT	overcast	5	SW5	8.7		44.01
2022-07-25	Long Beach	13:21:00	15.6	34.4	1000	134000	19000	153000	0	Rhizosolenia setigera	0	83% P. pungens/multi 5% P. australis, 12% P. deli/p. deli. P-n cells not so healthy	clear	4	N8	8.6		63.28
2022-07-28	Long Beach	11:48:00	19.7	27.8	1000	837000	52000	889000	0	Attheya armatus, P-n	0	6% P. australis, 88% P. pungens/multi, 6% P. deli/p. deli	clear/fog	3	NW3	8.4		334.1
2022-08-01	Long Beach	08:50:00	16.2	30.1	0	148000	29000	177000	1000	Rhizosolenia setigera	3	11% P. australis, 73% P. pungens/multi, 16% P. deli/p. deli. D. acuminata	overcast	2	NW3	8.2	3	111	0	0
2022-08-04	Long Beach	12:14:00	20.4	21.7	0	107000	15000	122000	0	Attheya armatus, Skeletonema sp.	0	12% P. australis,76% P. pungens/multi, 12% P. deli/p. deli. 1,000 c/l Protoceratium reticulatum	partly cloudy	3	SW3	8.7		62.1
2022-08-08	Long Beach	13:21:00	14.7	33.8	0	36000	15000	51000	0		0	80-89% P. pungens/multi 11-20% P. australis	overcast	5	NW5	8.4
2022-08-10	Long Beach	07:49:00	16.3	26.1	0	14000	11000	25000	0		0	80-89% P. pungens/multi 11-20% P. australis	overcast	5	N1	9
2022-08-15	Long Beach	14:29:00	21	26.2	0	8000	0	8000	1000		0	D. parva. 100% P. pungens/multi. 3,000 c/l Karenia cf sp. Alex in NT	mostly cloudy	5	W5	7.8
2022-08-18	Long Beach	11:24:00	14.1	33.4	1000	18000	0	18000	0	Attheya armatus, Proboscia alata	0	100% P. pungens/multi. D. parva & Karenia cf sp. in NT. pelicans feeding in surf	clear/fog	4	SW5	8.7
2022-08-22	Long Beach	13:27:00	21.1	26.9	0	4000	0	4000	0	Proboscia alata	0	Prorocentrum gracile, proboscia alata common. 100% P. pungens/multi	partly cloudy	3	SW5	8
2022-08-25	Long Beach	11:59:00	15.7	32.2	1000	49000	0	49000	0	Attheya armatus, Asterionellopsis socialis	0	29% P. australis 71% P. Pungens/multi. D. fortii in NT	overcast/fog	5	NW5	8.4		38.08
2022-08-29	Long Beach	15:06:00	15.6	32.9	0	58000	0	58000	0	Proboscia alata	0	100% P. pungens/multi. Broken/empty cells present. Small chloroplasts	clear	6	NW12	8.3		86.86
2022-09-01	Long Beach	11:36:00	16.1	27.5	2000	233000	0	233000	3000		2	5 cell chain A. catenella in NT. D. acuminata. 20% P. australis, 80% P. pungens/multi. D. parva, Protoceratium cf reticulatum in NT	overcast/fog	5	SE2	8.4		46.76
2022-09-06	Long Beach	08:40:00	14.7	32	1000	46000	6000	52000	1000	Attheya armatus, Asterionellopsis socialis	4	17% P. australis, 71% P.pungens/multi, 12% P. deli/p.deli. A. catenella, D. fortii. Phaeocystis sp in NT	clear	5	E5	8.8	6	71.83	0	0
2022-09-09	Long Beach	10:01:00	12.9	34	3000	15000	0	15000	0	Attheya armatus, Asterionellopsis socialis	0	A. catenella. 53% P. australis 47% P. pungens/multi	clear	4	NE12	9.5
2022-09-12	Long Beach	14:28:00	16.4	28.4	0	17000	2000	19000	0		20	84% P. australis 5% P. pungens/multi 11% P. deli/p. deli	partly cloudy	3	SW5	8.8
2022-09-15	Long Beach	10:32:00	15.4	31.8	3000	1000	0	1000	0		0	A. catenella. D. acuminata & fortii in NT	mostly cloudy	3	SW3	8.8	7		0	0
2022-09-19	Long Beach	13:31:00	15.9	33.6	1000	4000	0	4000	0		0	100% P. pungens/multi. D. fortii & acuminata in NT	clear	6	NW5	8.8
2022-09-22	Long Beach	11:27:00	16.8	24.7	1000	35000	1000	36000	2000	Attheya armatus, Asterionellopsis socialis	0	97% P. pungens/multi 3% P. deli/p. deli. D. acuminata. Gymnodinium cf sp. 2 cell chain in NT	overcast	4	S10	8.6		33.13
2022-09-25	Long Beach	07:11:00	14.1	31.9	0	27000	0	27000	1000	Attheya armatus, Asterionellopsis socialis	7	D. acuminata. 100% P. pungens/multi. A. catenella, A. sanguinea in NT	clear	5	NE5	8.4	6		0	0
2022-09-28	Long Beach	11:35:00	16.6	27.9	0	15000	1000	16000	0	Attheya armatus, Asterionellopsis socialis	0	94% P. pungens/multi 6% P. deli/p. deli. Alex in NT	overcast	6	SE5	8.7
2022-10-03	Long Beach	14:34:00	15.5	30	6000	0	0	0	5000		0	A. catenella. D. acuminata & fortii. P. micans Prominent. Akashiwo sanguniea in NT	overcast	5	SW4	8.5	6		0	0
2022-10-06	Long Beach	11:33:00	13.6	33.7	1000	0	0	0	0		0	D. acuminata in NT. Sparse plankton	clear	4	NE5	9.4
2022-10-10	Long Beach	08:22:00	12	32.8	0	0	0	0	1000	Attheya armatus	0	D. acuminata. D. fortii in NT	overcast/fog	4	NW3	8.8
2022-10-13	Long Beach	09:20:00	15.3	31.9	0	0	0	0	0	Attheya armatus	0	D. acuminata in NT	clear	5	NE5	7.7
2022-10-17	Long Beach	13:48:00	14.5	27.2	0	0	0	0	0		0	D. acuminata & Alex in NT	overcast	4	SW5	8.8	6		0	0
2022-10-19	Long Beach	13:50:00	14.4	32.3	0	2000	0	2000	0	Asterionellopsis socialis	0	P. pungens/mutli	clear/fog	6	NW12	8.9
2022-10-24	Long Beach	15:21:00	13.6	30.3	0	45000	0	45000	0	Asterionellopsis socialis	0	Chanin of 18 and 12 c.f. australis	overcast	10	SW10	9.5		1086.7
2022-10-26	Long Beach	15:04:00	12.2	32.5	0	39000	0	39000	0	Attheya armatus. P. micans	0	Prorocentrum micans 19,000 cells/L	overcast	11	SW11	9		620.1
2022-10-27	Long Beach	N/A	N/A	N/A	0	30000	0	30000	0	Attheya armatus	0	Prorocentrum micans 28,000 cells/L	overcast	N/A	N/A	N/A	7	1775.1	0	0
2022-10-28	Long Beach	N/A	N/A	N/A	0	84000	0	84000	0	Attheya armatus	0	P. micans 12,000, c.f. P australis	overcast	N/A	N/A	N/A		1769.3
2022-11-01	Long Beach	08:30:00	N/A	N/A	0	59000	0	59000	0		0		overcast	N/A	N/A	N/A	12	1429.9	0	0
2022-11-01	Long Beach	15:25:00	11.6	31.3	0	71000	0	71000	0		0		overcast	10	SW15	9.2		1805.4
2022-11-03	Long Beach	08:36:00	9.9	30.5	0	276000	0	276000	0	Attheya, P-n	0	some P. multeseries type	overcast	11	SW16	9.2		1928.8
2022-11-07	Long Beach	11:18:00	10.9	28.8	0	15000	0	15000	0	Attheya armatus	0	27% P. australis 73% P. pungens/multi. Empty/broken frustules. Small chloroplats. Lots of detritus	overcast	15	E5	8.9	35		0	0
2022-11-10	Long Beach	11:15:00	10.8	28.4	0	0	1000	1000	0		0	empty/broken p-n cells. Detitus. P-n in NT	overcast	2	SE5	9.5
2022-11-14	Long Beach	14:54:00	11.7	31.9	0	0	0	0	0	Attheya armatus, Asterionellopsis socialis	0	p-n sm & lg in NT	clear	8	NE10	9.5
2022-11-21	Long Beach	14:45:00	10.3	29.6	0	0	3000	3000	0		0		partly cldy	12	w10	9.2	36		0	0
2022-11-28	Long Beach	08:25:00	9	30.5	0	0	4000	4000	0		0		partly cldy	13	w11	10.7
2022-12-06	Long Beach	14:33:00	10.5	31.9	0	0	0	0	0		0		partly cldy	6	e5	9.7	15		0	0
2022-12-12	Long Beach	08:27:00	8.4	31.2	0	0	0	0	0		1					10.2
2023-12-21	Long Beach	09:15:00	7	27.5	0	0	0	0	0		2						37		0	0
2022-12-29	Long Beach	15:00:00	NA	NA	0	0	1000	1000	0	Attheya armatus		A lot of detritus.
2023-01-05	Long Beach	14:15:00	10.2	29.38	0	0	0	0	0	Attheya armatus	0	Dense A. armatus bloom. A lot of detritus.	Overcast, rain	High	Very strong	NA	26
2023-01-09	Long Beach	08:40:00	9	28.35	0	1000	1000	2000	0	Attheya armatus	0	A.armatusbloom	Overcast, rain, VERY strong wind	10-12	Very strong	NA
2023-01-23	Long Beach	09:15:00	8.7	30.3	0	0	0	0	0	Attheya armatus	0	A.armatusbloom	Mostly sunny, light breeze	8	0-2	NA	25		38	0
2023-01-30	Long Beach	08:30:00	7.9	31.05	0	1000	0	1000	0	Attheya armatus	0	Dense A. armatus bloom.	Sunny, calm	8	0-2	NA
2023-02-06	Long Beach	08:45:00	10.2	26.93	0	0	0	0	0	Attheya armatus	0	Very dense A. armatus bloom. Surf looked like chocolate milk.	Cloudy	12	10 SW	NA
2023-02-15	Long Beach	09:00:00	8.5	31.23	0	0	0	0	0	Attheya armatus	0	Very dense A. armatus bloom.	Sunny	10	0-5 SE	NA	22		0	0
2023-02-21	Long Beach	15:20:00	9.2	30.91	0	0	0	0	0	Attheya armatus & Asterionellopsis spp.	0	Dense A. armatus/Asterionellopsis spp. bloom	Partly cloudy	20	25 NW	NA
2023-02-28	Long Beach	14:45:00	7.5	26.33	3000	0	1000	1000	0	Attheya armatus	0	Dense A. armatus/Asterionellopsis spp. bloom	Mostly cloudy	8	5 NW	NA
2023-03-06	Long Beach	16:50:00	7.4	24.99	0	0	0	0	0	Asterionellopsis spp.	0	1000 Pseudo-nitzschia cf. americana.	Mostly cloudy	5-10	20 S	NA	18		0	0
2023-03-09	Long Beach	15:20:00	8.7	28.3	0	0	0	0	0	Attheya armatus & Asterionellopsis spp.	0	Dense Attheya armatus & Asterionellopsis spp. bloom	Cloudy, rain	5-10	10 SE
2023-03-13	Long Beach	14:10:00	11.3	26.8	0	0	0	0	0	Attheya armatus	0	Very dense A. armatus bloom.	Partly cloudy	5	10 W	NA	21		42	0
2023-03-16	Long Beach	15:30:00	10.7	29.82	0	3000	0	3000	0	Attheya armatus & Asterionellopsis spp.	0	P. cf. pungens/multiseries.	Mostly sunny	2-5	10 N	NA
2023-03-20	Long Beach	15:20:00	11	21.8	0	1000	0	1000	0	Attheya armatus bloom.	0	P. cf. pungens/multiseries.	Cloudy, sprinkles	3	10 S	NA	16		0	0
2023-03-23	Long Beach	15:00:00	9.8	23.31	0	2000	3000	5000	0	Attheya armatus & Asterionellopsis socialis bloom.	0	P. cf. multiseries.	Cloudy, rain	8-10	20-30 W	NA
2023-03-27	Long Beach	08:50:00	8.6	26.28	0	1000	0	1000	0	Attheya armatus & Asterionellopsis socialis bloom.	0	P. cf. pungens/multiseries.	Partly cloudy	5-8	5-10 E	NA
2023-03-30	Long Beach	08:45:00	10.2	23.54	0	4000	3000	7000	0	Attheya armatus & Asterionellopsis socialis bloom.	0	44,000 cells/L Phaeocystis cf. sp. 3-cell chain P. cf. pungens/multiseries.	Cloudy	5	5 SW	NA	9		0	0
2023-04-03	Long Beach	14:30:00	10.9	28.32	1000	0	7000	7000	0	Attheya armatus & Asterionellopsis socialis bloom.	0	47,000 cells/L Phaeocystis cf. sp.	Partly cloudy	12	15 NW	NA
2023-04-05	Long Beach	14:30:00	10.4	28.24	2000	10000	2000	12000	0	Attheya armatus & Asterionellopsis socialis bloom.	0	40,000 cells/L Phaeocystis cf. sp. 7-cell chain P. cf. pungens/multiseries. Noctiluca scintillans in net tow.	Cloudy, rain	3	10 SE	NA
2023-04-10	Long Beach	13:45:00	10.8	27.7	0	1000	0	1000	0	Attheya armatus	0	Very dense A.armatus bloom	Cloudy	10	5 SW	NA
2023-04-13	Long Beach	14:15:00	11	24.74	0	0	0	0	0	Asterionellopsis spp.	0	Asterionellopsis socialis & Attheya armatus bloom. Alexandrium cf. tamarense/fundyense in net tow.	Cloudy	5	10-15 SW	NA	9		0	0
2023-04-17	Long Beach	14:20:00	10	20.23	0	0	0	0	0	Attheya armatus & Asterionellopsis socialis bloom.	0	Dense A. armatus & A. socialisbloom.	Cloudy, rain	12	30 S	NA
2023-04-20	Long Beach	15:45:00	9.7	17.56	0	2000	0	2000	0	Attheya armatus	0	A. armatus & A. socialis bloom. Low salinity! Heavy rain off/on for days. Increase in dinoflagellates. P. cf. multiseries. Possible Chatonella cf. ovata; need confirmation.	Cloudy	5-8	15-20 S	NA
2023-04-24	Long Beach	15:00:00	14	24.62	0	0	0	0	0	Attheya armatus	0	A. armatus bloom.	Sunny, Partly cloudy	8	5-10 SW	NA	8		0	0
2023-04-27	Long Beach	08:45:00	12	27.01	0	0	0	0	0	Asterionellopsis socialis & Attheya armatus	0	A. armatus & A. socialis bloom.	Mostly clear/sun fog	5	5 NW	NA

## Sheet: March-April 2023
Date (1/1/2013)	Sample Site	Time 24:00	Temp (ºC)	Salinity (PSU)	Alexandrium Count (cells/L)	Pseudo-nitzschia Count (cells/L)	P-n small	Dinophysis Count (cells/L)	Dominant Species	% Pseudo-nitzschia In Bloom	notes	Weather Observations	swell	wind	Dissolved Oxygen	razor DA	pDA
2023-03-06	Long Beach	16:50:00	7.4	24.99	0	0	0	0	Asterionellopsis spp.	0	1000 Pseudo-nitzschia cf. americana.	Mostly cloudy	5-10	20 S	NA	18
2023-03-09	Long Beach	15:20:00	8.7	28.3	0	0	0	0	Attheya armatus & Asterionellopsis spp.	0	Dense Attheya armatus & Asterionellopsis spp. bloom	Cloudy, rain	5-10	10 SE
2023-03-13	Long Beach	14:10:00	11.3	26.8	0	0	0	0	Attheya armatus	0	Very dense A. armatus bloom.	Partly cloudy	5	10 W	NA	21
2023-03-16	Long Beach	15:30:00	10.7	29.82	0	3000	0	0	Attheya armatus & Asterionellopsis spp.	0	P. cf. pungens/multiseries.	Mostly sunny	2-5	10 N	NA
2023-03-20	Long Beach	15:20:00	11	21.8	0	1000	0	0	Attheya armatus bloom.	0	P. cf. pungens/multiseries.	Cloudy, sprinkles	3	10 S	NA	16
2023-03-23	Long Beach	15:00:00	9.8	23.31	0	2000	3000	0	Attheya armatus & Asterionellopsis socialis bloom.	0	P. cf. multiseries.	Cloudy, rain	8-10	20-30 W	NA
2023-03-27	Long Beach	08:50:00	8.6	26.28	0	1000	0	0	Attheya armatus & Asterionellopsis socialis bloom.	0	P. cf. pungens/multiseries.	Partly cloudy	5-8	5-10 E	NA
2023-03-30	Long Beach	08:45:00	10.2	23.54	0	4000	3000	0	Attheya armatus & Asterionellopsis socialis bloom.	0	44,000 cells/L Phaeocystis cf. sp. 3-cell chain P. cf. pungens/multiseries.	Cloudy	5	5 SW	NA	9
2023-04-03	Long Beach	14:30:00	10.9	28.32	1000	0	7000	0	Attheya armatus & Asterionellopsis socialis bloom.	0	47,000 cells/L Phaeocystis cf. sp.	Partly cloudy	12	15 NW	NA
2023-04-05	Long Beach	14:30:00	10.4	28.24	2000	10000	2000	0	Attheya armatus & Asterionellopsis socialis bloom.	0	40,000 cells/L Phaeocystis cf. sp. 7-cell chain P. cf. pungens/multiseries. Noctiluca scintillans in net tow.	Cloudy, rain	3	10 SE	NA
2023-04-10	Long Beach	13:45:00	10.8	27.7	0	1000	0	0	Attheya armatus	0	Very dense A.armatus bloom	Cloudy	10	5 SW	NA
2023-04-13	Long Beach	14:15:00	11	24.74	0	0	0	0	Asterionellopsis spp.	0	Asterionellopsis socialis & Attheya armatus bloom. Alexandrium cf. tamarense/fundyense in net tow.	Cloudy	5	10-15 SW	NA	9
2023-04-17	Long Beach	14:20:00	10	20.23	0	0	0	0	Attheya armatus & Asterionellopsis socialis bloom.	0	Dense A. armatus & A. socialisbloom.	Cloudy, rain	12	30 S	NA
2023-04-20	Long Beach	15:45:00	9.7	17.56	0	2000	0	0	Attheya armatus	0	A. armatus & A. socialis bloom. Low salinity! Heavy rain off/on for days. Increase in dinoflagellates. P. cf. multiseries. Possible Chatonella cf. ovata; need confirmation.	Cloudy	5-8	15-20 S	NA
2023-04-24	Long Beach	15:00:00	14	24.62	0	0	0	0	Attheya armatus	0	A. armatus bloom.	Sunny, Partly cloudy	8	5-10 SW	NA	8
2023-04-27	Long Beach	08:45:00	12	27.01	0	0	0	0	Asterionellopsis socialis & Attheya armatus	0	A. armatus & A. socialis bloom.	Mostly clear/sun fog	5	5 NW	NA

## Sheet: October-Nov 2022
Date (1/1/2013)	Sample Site	Time 24:00	Temp (ºC)	Salinity (PSU)	Alexandrium Count (cells/L)	Pseudo-nitzschia Count (cells/L)	P-n small	Dinophysis Count (cells/L)	Dominant Species	% Pseudo-nitzschia In Bloom	notes	Weather Observations	swell	wind	Dissolved Oxygen	razor DA	pDA
2022-10-03	Long Beach	14:34:00	15.5	30	6000	0	0	5000		0	A. catenella. D. acuminata & fortii. P. micans Prominent. Akashiwo sanguniea in NT	overcast	5	SW4	8.5	6
2022-10-06	Long Beach	11:33:00	13.6	33.7	1000	0	0	0		0	D. acuminata in NT. Sparse plankton	clear	4	NE5	9.4
2022-10-10	Long Beach	08:22:00	12	32.8	0	0	0	1000	Attheya armatus	0	D. acuminata. D. fortii in NT	overcast/fog	4	NW3	8.8
2022-10-13	Long Beach	09:20:00	15.3	31.9	0	0	0	0	Attheya armatus	0	D. acuminata in NT	clear	5	NE5	7.7
2022-10-17	Long Beach	13:48:00	14.5	27.2	0	0	0	0		0	D. acuminata & Alex in NT	overcast	4	SW5	8.8	6
2022-10-19	Long Beach	13:50:00	14.4	32.3	0	2000	0	0	Asterionellopsis socialis	0	P. pungens/mutli	clear/fog	6	NW12	8.9
2022-10-24	Long Beach	15:21:00	13.6	30.3	0	45000	0	0	Asterionellopsis socialis	0	Chanin of 18 and 12 c.f. australis	overcast	10	SW10	9.5		1086.7
2022-10-26	Long Beach	15:04:00	12.2	32.5	0	39000	0	0	Attheya armatus. P. micans	0	Prorocentrum micans 19,000 cells/L	overcast	11	SW11	9		620.1
2022-10-27	Long Beach	N/A	N/A	N/A	0	30000	0	0	Attheya armatus	0	Prorocentrum micans 28,000 cells/L	overcast	N/A	N/A	N/A	7	1775.1
2022-10-28	Long Beach	N/A	N/A	N/A	0	84000	0	0	Attheya armatus	0	P. micans 12,000, c.f. P australis	overcast	N/A	N/A	N/A		1769.3
2022-11-01	Long Beach	08:30:00	N/A	N/A	0	59000	0	0		0		overcast	N/A	N/A	N/A	12	1429.9
2022-11-01	Long Beach	15:25:00	11.6	31.3	0	71000	0	0		0		overcast	10	SW15	9.2		1805.4
2022-11-03	Long Beach	08:36:00	9.9	30.5	0	276000	0	0	Attheya, P-n	0	some P. multeseries type	overcast	11	SW16	9.2		1928.8
2022-11-07	Long Beach	11:18:00	10.9	28.8	0	15000	0	0	Attheya armatus	0	27% P. australis 73% P. pungens/multi. Empty/broken frustules. Small chloroplats. Lots of detritus	overcast	15	E5	8.9	35
2022-11-10	Long Beach	11:15:00	10.8	28.4	0	0	1000	0		0	empty/broken p-n cells. Detitus. P-n in NT	overcast	2	SE5	9.5
2022-11-14	Long Beach	14:54:00	11.7	31.9	0	0	0	0	Attheya armatus, Asterionellopsis socialis	0	p-n sm & lg in NT	clear	8	NE10	9.5
2022-11-21	Long Beach	14:45:00	10.3	29.6	0	0	3000	0		0		partly cldy	12	w10	9.2	36
2022-11-28	Long Beach	08:25:00	9	30.5	0	0	4000	0		0		partly cldy	13	w11	10.7

## Sheet: March-May 2022
Date (1/1/2013)	Sample Site	Time 24:00	Temp (ºC)	Salinity (PSU)	Alexandrium Count (cells/L)	Pseudo-nitzschia Count (cells/L)	P-n small	Dinophysis Count (cells/L)	Dominant Species	% Pseudo-nitzschia In Bloom	notes	Weather Observations	swell	wind	Dissolved Oxygen	razor DA	pDA
2022-03-02	Long Beach	11:56:00	9.8	24.7	0	0	4000	0	Attheya armatus, Asterionellopsis spp.	0		overcast/fog	10	SW5	10.1	3
2022-03-07	Long Beach	13:26:00	10.2	23.1	0	0	2000	0	Attheya armatus, Asterionellopsis spp.	0		overcast	4	SW10	11.1
2022-03-10	Long Beach	11:45:00	9.6	21.5	0	0	0	0	Attheya aramtus	0		clear	3	SW5	10.7
2022-03-15	Long Beach	15:15:00	13.1	24.2	0	0	0	0	Attheya aramtus	0		overcast	17	SW15	11.6
2022-03-21	Long Beach	08:09:00	8.7	22	0	0	0	0	Asterionellopsis socialis	0	Dense bloom	overcast	10	SE10	10.3	2
2022-03-24	Long Beach	11:43:00	10.7	27.3	0	0	0	0	Attheya armatus, Asterionellopsis socialis	0	Dense bloom	mostly cloudy	5	NE5	10
2022-03-28	Long Beach	14:39:00	11.1	19.9	0	0	0	0	Asterionellopsis socialis	0	Dense bloom	overcast	5	NW10	10.1
2022-03-31	Long Beach	11:37:00	11.6	24.3	0	0	2000	0	Attheya armatus, Asterionellopsis socialis	0	Dense bloom	mostly cloudy	10	NW5	10.1
2022-04-04	Long Beach	11:31:00	10.9	20.8	0	0	0	0	Asterionellopsis spp.	0		overcast	12	W25	11.3
2022-04-07	Long Beach	11:47:00	12.2	24.4	0	0	0	0	Attheya armatus, Asterionellopsis socialis	0	A. glacialis prominent	clear	3	SW5	10.1	2
2022-04-11	Long Beach	14:10:00	12.1	30.4	0	0	0	0	Attheya armatus, Asterionellopsis socialis	0	Dense bloom	mostly clear	5	NW12	11.9
2022-04-14	Long Beach	11:22:00	9.7	21.3	0	0	0	0	Attheya armatus, Asterionellopsis socialis	0	Dense bloom. 1,000 c/l Noctiluca	mostly cloudy	2	E5	11.3
2022-04-18	Long Beach	13:30:00	11.2	21.7	0	0	0	0	Attheya armatus, Asterionellopsis socialis	0	Dense bloom	overcast	7	SE15	9.8	2
2022-04-21	Long Beach	11:22:00	11.2	27.8	0	0	0	0	Attheya armatus, Asterionellopsis socialis	0		overcast	10	SW15	9.3
2022-04-25	Long Beach	14:01:00	14.6	22.9	0	0	0	0	Attheya armatus, Asterionellopsis socialis	0	dense bloom	mostly cloudy	7	SW10	13.3
2022-04-28	Long Beach	11:08:00	13	24.4	0	0	0	0	Attheya armatus, Asterionellopsis socialis	0		mostly cloudy	3	SW5	9.3
2022-05-02	Long Beach	08:30:00	12	19.8	0	0	3000	0	Asterionellopsis spp.	0		overcast	5	SW5	9.8
